# Supplementary material for: Dynamic Observation of Autophagy and Transcriptome Profiles in a Mouse Model of Bleomycin-Induced Pulmonary Fibrosis
Source: Front Mol Biosci. 2021 Jul 29;8:664913. doi: 10.3389/fmolb.2021.664913 (PMC8358296; doi:10.3389/fmolb.2021.664913)
Supplement: Supplementary file 1 [file Table2.XLSX]

## Sheet: GO terms for Profile 39
id	term	category	ListHits	pval	Enrichment_score	Gene
GO:0018057	peptidyl-lysine oxidation	biological_process	4	0	59.0771	Nuggc; Loxl2; Loxl3; Loxl4
GO:0035989	tendon development	biological_process	3	0	59.0771	Col11a1; Scx; Col5a1
GO:0030199	collagen fibril organization	biological_process	9	1.98e-09	12.365	Foxc2; Col1a1; Col1a2; Grem1; Loxl2; Loxl4; Col11a1; Scx; Col5a1
GO:0019886	antigen processing and presentation of exogenous peptide antigen via MHC class II	biological_process	5	6.04e-08	21.099	Ctse; H2-Aa; Cd74; H2-Eb1; H2-DMa
GO:0007155	cell adhesion	biological_process	27	1.2e-07	3.00959	Ntm; Lamb3; Ibsp; Adam12; Reln; Stab2; Col18a1; Srpx2; Col7a1; Dscam; Itga11; Celsr3; Megf10; Olr1; Thbs2; Islr; Cercam; Clca2; Spp1; Gpnmb; Pcdhga3; Fbln7; Itgae; Itgb2; Itgb6; Col5a1; Ncam1
GO:0051930	regulation of sensory perception of pain	biological_process	7	2.98e-07	10.3385	Ctss; Cck; Npy2r; Adora1; Kcnj10; Fcgr4; Ncam1
GO:0002504	antigen processing and presentation of peptide or polysaccharide antigen via MHC class II	biological_process	3	3.98e-07	35.4463	H2-Aa; H2-Eb1; H2-DMa
GO:0006954	inflammatory response	biological_process	20	4.52e-07	3.44473	Axl; Pla2g7; Ncf1; C5ar1; Olr1; Lipa; Ccl6; Tnfrsf26; Ccl21a; Nos2; Nlrc4; Fpr1; Loxl3; Pparg; Tlr7; Tlr8; Tnip1; Cyba; Cybb; Itgb6
GO:0019882	antigen processing and presentation	biological_process	6	1.1e-06	10.7413	Ctss; H2-Aa; Rab32; Cd74; H2-Eb1; H2-DMa
GO:0014033	neural crest cell differentiation	biological_process	3	1.18e-06	29.5386	Htr2b; Frzb; Wnt10a
GO:0005576	extracellular region	cellular_component	92	1.36e-25	3.25845	Ctsb; Ctsd; Adamts1; Adamts7; Nts; Creg2; Fam20c; Igf1; Pla2g7; Ptx3; Dkk2; Pdgfc; Lamb3; Ibsp; Cck; Jchain; Scube1; Apoe; Nell2; Reln; Ccdc80; Col18a1; Cilp; Clu; Srpx2; Cthrc1; Col7a1; Mfap5; Dpp7; Cpz; Pdgfrl; Col10a1; Mdk; Psap; Oosp1; Crlf1; Col4a1; Dmp1; Tnfsf11; Cpxm2; Dnase1l3; Inhba; Aoc1; Matn4; Iglon5; Col24a1; Eln; Olr1; Thbs2; Lipn; Ccl6; Glipr1; Col1a1; Col1a2; Islr; F10; Mmrn1; Ccl…
GO:0005615	extracellular space	cellular_component	77	1.13e-20	3.17885	Ctsb; Ctsd; Ctsk; Ctss; Ctsz; Adamts7; Ntm; Fam20c; Axl; Igf1; Pla2g7; Ptx3; Dkk2; Pdgfc; Ibsp; Cck; Jchain; Scube1; Apoe; Nell2; Nuggc; Man2b1; Adam12; Reln; Ccdc80; Col18a1; Cilp; Clu; Srpx2; Cthrc1; Mfap5; Cpz; Psap; Lingo1; Crlf1; Col4a1; Tnfsf11; Cpxm2; Inhba; Aoc1; Thbs2; Ccl6; Glipr1; Col1a1; Col1a2; Islr; Ccl21a; C1qtnf3; C1qtnf6; Nos2; F7; Gif; Mmp2; Grem1; Il1rl1; Spp1; Pla2g15; Ltbp2; …
GO:0031012	extracellular matrix	cellular_component	27	4.6e-17	7.45366	Ctsd; Adamts1; Lrrc15; Ibsp; Apoe; Col18a1; Cilp; Clu; Mfap5; Psap; Col4a1; Cpxm2; Thbs2; Col1a1; Col1a2; Mmrn1; Mmp2; Ltbp2; Fmod; Lpl; Col11a1; Vwa1; Fbln2; Col5a1; Col5a3; Fbn2; Ncam1
GO:0005578	proteinaceous extracellular matrix	cellular_component	32	1.17e-16	5.87102	Adamts1; Adamts7; Lamb3; Reln; Ccdc80; Col18a1; Cilp; Cthrc1; Col7a1; Mfap5; Cpz; Col10a1; Lingo1; Col4a1; Dmp1; Col24a1; Eln; Thbs2; Col1a1; Col1a2; Mmp2; Il1rl1; Ltbp2; Loxl2; Fmod; Col11a1; Vwa1; Fbln2; Fbln7; Wnt10a; Col5a1; Fbn2
GO:0005581	collagen trimer	cellular_component	13	2.7e-11	10.24	Marco; Col18a1; Cthrc1; Col7a1; Col10a1; Col4a1; Col24a1; Col1a1; Col1a2; C1qtnf3; C1qtnf6; Col11a1; Col5a1
GO:0005764	lysosome	cellular_component	25	6.73e-10	4.07991	Ctsa; Ctsb; Ctsd; Ctsk; Ctss; Ctsz; Apoe; Acp5; Galns; Man2b1; H2-Aa; Dpp7; Psap; Hexa; Rab7b; Dnase2a; Lipa; Myo5a; Laptm5; Cd74; Pla2g15; Grn; Tlr7; Rragd; H2-DMa
GO:0016020	membrane	cellular_component	156	4.23e-08	1.42973	Cd300c2; Ctss; Wbscr17; Tmem154; Ntm; Axl; Csf2rb2; Scamp5; Marco; Ncf1; Ndrg1; Lrrc15; Hvcn1; Pdgfc; Cd300lf; Sirpa; Mcemp1; Slc7a2; Scube1; Ccr10; Nell2; Mark1; Serinc2; Adam12; Fxyd6; Stab2; H2-Aa; Clu; C5ar1; Ntrk2; Cd200r1; Cd200r4; Rab32; Ncmap; Wscd2; Matk; Lpar5; Npy2r; Lingo1; Hexa; Rab7b; Kcnn3; Tyrobp; Igsf6; Rftn1; Dscam; Tmem86a; Blnk; Clec4n; Kcns1; Itga11; Celsr3; Kcnt1; Mdga1; Sit…
GO:0009897	external side of plasma membrane	cellular_component	20	1.43e-07	3.69232	Ctsb; Scube1; Stab2; H2-Aa; Cd200r1; Cd200r4; Cd276; Fcgr4; Raet1d; Cd74; Il1rl1; Cd83; Ctla4; Dlk1; Il7r; Abcg1; Tlr8; Itgae; Itgb6; Ncam1
GO:0042613	MHC class II protein complex	cellular_component	4	1.61e-07	26.2565	H2-Aa; Cd74; H2-Eb1; H2-DMa
GO:0005886	plasma membrane	cellular_component	104	3.11e-07	1.57136	Cd300c2; Ntm; Axl; Igf1; Csf2rb2; Scamp5; Marco; Ncf1; Ndrg1; Hvcn1; Pdgfc; Cd300lf; Sirpa; Slc7a2; Scube1; Apoe; Ccr10; Mark1; Adam12; Fxyd6; Stab2; H2-Aa; Fscn1; C5ar1; Ntrk2; Cd200r1; Fndc1; Ncmap; H2-M2; Lpar5; Npy2r; Lingo1; Duox1; Sncg; Kcnn3; Rftn1; Dscam; Blnk; Kcns1; Celsr3; Kcnt1; Mdga1; Sit1; Tnfsf11; Pth1r; Adora1; Clip3; Aoc1; Nrp2; Arhgap19; Megf10; Htr2b; Megf11; Olr1; Rgs4; Rgs5; …
GO:0008201	heparin binding	molecular_function	16	4.3e-10	6.51886	Adamts1; Apoe; Nell2; Ccdc80; Mdk; Aoc1; Nrp2; Thbs2; Ltbp2; Lpl; Gpnmb; Rtn4r; Fbln7; Col5a1; Col5a3; Ncam1
GO:0043394	proteoglycan binding	molecular_function	5	1.81e-09	32.8206	Ctsb; Ctsk; Ctss; Col5a1; Col5a3
GO:0004720	protein-lysine 6-oxidase activity	molecular_function	4	7.99e-09	39.3848	Nuggc; Loxl2; Loxl3; Loxl4
GO:0005201	extracellular matrix structural constituent	molecular_function	8	1.09e-08	12.4373	Col4a1; Col24a1; Eln; Col1a1; Col1a2; Col11a1; Col5a1; Fbn2
GO:0016641	oxidoreductase activity, acting on the CH-NH2 group of donors, oxygen as acceptor	molecular_function	3	3.98e-07	35.4463	Loxl2; Loxl3; Loxl4
GO:0001968	fibronectin binding	molecular_function	6	5.46e-07	11.8154	Ctsk; Ctss; Lrrc15; Ccdc80; Mmp2; Loxl3
GO:0005044	scavenger receptor activity	molecular_function	7	6.48e-07	9.39864	Marco; Stab2; Megf10; Loxl2; Loxl3; Loxl4; Enpp1
GO:0048407	platelet-derived growth factor binding	molecular_function	4	9.7e-07	19.6924	Col4a1; Col1a1; Col1a2; Col5a1
GO:0016175	superoxide-generating NADPH oxidase activity	molecular_function	3	5.35e-06	22.1539	Ncf1; Cyba; Cybb
GO:0042802	identical protein binding	molecular_function	40	7.13e-06	2.03364	Ftl1; Kif1a; Sult4a1; Ptx3; Hvcn1; Apoe; Nell2; Cideb; Srpx2; Col7a1; Foxc2; Psap; Tyrobp; Bcat1; Inhba; Nrp2; Mixl1; Olr1; Htr4; Cd276; Col1a1; Col1a2; Gapdh; Malt1; Myo5a; C1qtnf3; C1qtnf6; Kcnj10; Nlrc4; Aicda; Il12b; Lcp1; Pparg; Enpp1; Tlr8; Vwa1; Tnip1; S100b; Ncam1; Pik3ap1
