# Supplementary material for: Dynamic Observation of Autophagy and Transcriptome Profiles in a Mouse Model of Bleomycin-Induced Pulmonary Fibrosis
Source: Front Mol Biosci. 2021 Jul 29;8:664913. doi: 10.3389/fmolb.2021.664913 (PMC8358296; doi:10.3389/fmolb.2021.664913)
Supplement: Supplementary file 2 [file Table3.XLSX]

## Sheet: GO terms for Profile 8
id	term	category	ListHits	pval	Enrichment_score	Gene
GO:0045214	sarcomere organization	biological_process	8	2.2e-09	14.9874	Mypn; Tnnt2; Ldb3; Mybphl; Lmod2; Ttn; Casq2; Myh6
GO:0060048	cardiac muscle contraction	biological_process	8	2.28e-08	11.6902	Actc1; Tnnt2; Ttn; Dmd; Tnnc1; Casq2; Myh6; Myl4
GO:0055008	cardiac muscle tissue morphogenesis	biological_process	4	3.43e-06	16.2364	Actc1; Xirp2; Angpt1; Ttn
GO:0019228	neuronal action potential	biological_process	5	7.25e-06	10.4377	Kcna2; Dpp6; P2rx1; Scn3a; Gria1
GO:0006937	regulation of muscle contraction	biological_process	4	1.01e-05	13.2843	Tnnt2; Adra1a; Tnnc1; Casq2
GO:0048739	cardiac muscle fiber development	biological_process	3	1.05e-05	19.9264	Mypn; Ttn; Myh6
GO:0006941	striated muscle contraction	biological_process	4	1.27e-05	12.7067	Mybphl; Ttn; Smpx; Myh6
GO:0008284	positive regulation of cell proliferation	biological_process	19	3.08e-05	2.69555	Tgfbr3; Apln; Tff2; Tslp; Gm16505; Epha1; Sox11; Adrb2; Hilpda; Ar; Efemp1; Nox1; Hpse2; Ednrb; Esm1; Tbx3; Ihh; Il5; Efnb2
GO:0055010	ventricular cardiac muscle tissue morphogenesis	biological_process	4	3.52e-05	10.4377	Tnnt2; Tgfbr3; Tnnc1; Myh6
GO:0007512	adult heart development	biological_process	3	5.49e-05	13.6994	Adra1a; Ttn; Myh6
GO:0016020	membrane	cellular_component	130	5.99e-08	1.47351	Styk1; Slc47a1; Lepr; Xpnpep2; Gabrp; Sln; Cyp3a13; Tmem182; Cyp4b1; Rprml; Tspan7; Tgfbr3; Reck; Adam3; Lrrn3; Negr1; Ern2; Chrm1; Epb42; Slc5a12; Adam1a; Adam28; Sgip1; Pla2r1; Synm; Ppp1r16b; Ncr1; Ckmt2; Mapk10; Hepacam; Kcna2; Epha1; Dpp6; Vsnl1; P2rx1; Cox8b; Tspan12; Tspan13; Tspan18; Mapt; Tnfaip8l3; Cacna2d4; Prkce; Slc4a1; Sdpr; Plpp3; Kcnj3; Amph; Pnkd; Slc16a9; Lrtm2; Clec1a; D130043K…
GO:0005886	plasma membrane	cellular_component	90	6.03e-08	1.68177	Styk1; Slc47a1; Lepr; Xpnpep2; Gabrp; Tgfbr3; Reck; Adam3; Lrrn3; Negr1; Chrm1; Epb42; Slc5a12; Adam28; Sgip1; Pla2r1; Ppp1r16b; Ncr1; Mapk10; Kcna2; Epha1; Dpp6; P2rx1; Tspan12; Tspan13; Mapt; Tnfaip8l3; Mcc; Prkce; Slc4a1; Sdpr; Plpp3; H2-Q1; Slc16a9; D130043K22Rik; Kcnq5; Eda; Noxa1; Art3; Gnao1; Sytl2; Slc1a2; Adcy8; Rgs6; Abca8a; Abca8b; Stxbp6; Adrb2; Vipr2; Ar; Adra1a; Ackr4; Enho; Nox1; C…
GO:0030018	Z disc	cellular_component	11	1.17e-07	6.5877	Mypn; Synm; Slc4a1; Ldb3; Mybphl; Xirp2; Adra1a; Ttn; Dmd; Casq2; Myh6
GO:0005865	striated muscle thin filament	cellular_component	4	7.88e-06	13.9169	Tnnt2; Mybphl; Lmod2; Ttn
GO:0031674	I band	cellular_component	4	1.27e-05	12.7067	Actc1; Mypn; Myzap; Ttn
GO:0031430	M band	cellular_component	4	1.59e-05	12.1773	Mybphl; Lmod2; Ttn; Smpx
GO:0005859	muscle myosin complex	cellular_component	3	3.09e-05	15.6565	Mybphl; Ttn; Myh6
GO:0032279	asymmetric synapse	cellular_component	3	5.49e-05	13.6994	Chrm1; Gria1; Gria3
GO:0005887	integral component of plasma membrane	cellular_component	35	5.88e-05	1.94171	Lepr; Gabrp; Tspan7; Tgfbr3; Chrm1; Pla2r1; Kcna2; Epha1; P2rx1; Tspan12; Tspan13; Tspan18; Pcdhac2; Slc4a1; Plpp3; Kcnj3; Slc16a9; Kcnq5; Eda; Slc1a2; Adrb2; Slc7a10; Kcnj13; Adra1a; Cadm2; Slc8a3; Gprc6a; Abca4; Pcdh18; Adgrl3; Rhbg; Esyt3; Klre1; Iyd; Sgcg
GO:0030017	sarcomere	cellular_component	4	8.04e-05	8.85619	Actc1; Tnnt2; Lmod2; Ttn
GO:0051371	muscle alpha-actinin binding	molecular_function	4	1.79e-06	18.2659	Mypn; Ldb3; Mybphl; Ttn
GO:0005509	calcium ion binding	molecular_function	23	3.32e-06	2.78222	Tnnt2; Vsnl1; Clec3b; Sytl2; Capn11; Pcp4; Edil3; Efemp1; Efcab5; Gsn; Ttn; Ihh; Ttyh1; Ehd4; Tnnc1; Casq2; Syt10; Syt17; Pcdh18; Adgrl3; Myl4; Myl7; Rptn
GO:0030506	ankyrin binding	molecular_function	4	1.01e-05	13.2843	Slc4a1; Sptb; Ttn; Rhbg
GO:0003785	actin monomer binding	molecular_function	4	2.41e-05	11.2406	Prkce; Lmod2; Pknox2; Myl4
GO:0008307	structural constituent of muscle	molecular_function	4	3.52e-05	10.4377	Synm; Mybphl; Ttn; Dmd
GO:0005200	structural constituent of cytoskeleton	molecular_function	6	5.26e-05	6.17439	Tnnt2; Synm; Tubb1; Frmd3; Sptb; Ttn
GO:0005516	calmodulin binding	molecular_function	10	5.9e-05	3.88636	Cnn1; Nrgn; Kcnq5; Adcy8; Pcp4; Itpka; Ttn; Slc8a3; Scn3a; Myh6
GO:0051015	actin filament binding	molecular_function	9	0.000154921	3.75756	Mypn; Mybphl; Sptb; Gsn; Ttn; Tnnc1; Pknox2; Myh6; Myl4
GO:0001158	enhancer sequence-specific DNA binding	molecular_function	3	0.000807829	7.07067	Sox11; Gata2; Gata3
GO:0050661	NADP binding	molecular_function	3	0.000807829	7.07067	Fmo1; Fmo2; Hsd11b1
