# Supplementary material for: Dynamic Observation of Autophagy and Transcriptome Profiles in a Mouse Model of Bleomycin-Induced Pulmonary Fibrosis
Source: Front Mol Biosci. 2021 Jul 29;8:664913. doi: 10.3389/fmolb.2021.664913 (PMC8358296; doi:10.3389/fmolb.2021.664913)
Supplement: Supplementary file 3 [file Table4.XLSX]

## Sheet: KEGG annotations for Profile 39
id	term	ListHits	pval	Enrichment_score	Gene
mmu04142	Lysosome	17	1.15e-11	7.30263	Acp5; Atp6v0d2; Ctsa; Ctsb; Ctsd; Ctse; Ctsk; Ctss; Ctsz; Dnase2a; Galns; Hexa; Laptm5; Lipa; Man2b1; Pla2g15; Psap
mmu04145	Phagosome	17	5.86e-09	5.0307	Atp6v0d2; Clec7a; Ctss; Cyba; Cybb; Fcgr4; H2-Aa; H2-DMa; H2-Eb1; H2-M2; Itgb2; Marco; Mrc1; Ncf1; Olr1; Rab7b; Thbs2
mmu05140	Leishmaniasis	10	3.71e-08	7.95018	Cyba; Cybb; Fcgr4; H2-Aa; H2-DMa; H2-Eb1; Il12b; Itgb2; Ncf1; Nos2
mmu04974	Protein digestion and absorption	11	9.68e-08	6.51032	Col10a1; Col11a1; Col18a1; Col1a1; Col1a2; Col24a1; Col4a1; Col5a1; Col5a3; Col7a1; Eln
mmu05152	Tuberculosis	15	1.94e-07	4.48873	Atp6v0d2; Bid; Cd74; Clec7a; Ctsd; Ctss; Fcgr4; H2-Aa; H2-DMa; H2-Eb1; Il12b; Itgb2; Malt1; Mrc1; Nos2
mmu04512	ECM-receptor interaction	10	3.6e-07	6.41762	Col1a1; Col1a2; Col4a1; Ibsp; Itga11; Itgb6; Lamb3; Reln; Spp1; Thbs2
mmu04380	Osteoclast differentiation	12	6.52e-07	5.03303	Acp5; Blnk; Ctsk; Cyba; Fcgr4; Lilra5; Ncf1; Pira6; Pparg; Sirpa; Tnfsf11; Tyrobp
mmu05323	Rheumatoid arthritis	9	3.05e-06	5.77586	Acp5; Atp6v0d2; Ctla4; Ctsk; H2-Aa; H2-DMa; H2-Eb1; Itgb2; Tnfsf11
mmu04510	Focal adhesion	14	4.44e-06	3.74737	Col1a1; Col1a2; Col4a1; Ibsp; Igf1; Itga11; Itgb6; Lamb3; Pak6; Pdgfc; Reln; Shc2; Spp1; Thbs2
mmu05150	Staphylococcus aureus infection	7	5.57e-06	7.03516	C5ar1; Fcgr4; Fpr1; H2-Aa; H2-DMa; H2-Eb1; Itgb2
mmu04151	PI3K-Akt signaling pathway	17	0.000110709	2.55078	Col1a1; Col1a2; Col4a1; Ibsp; Igf1; Il7r; Itga11; Itgb6; Lamb3; Lpar5; Ngf; Ntrk2; Pdgfc; Pik3ap1; Reln; Spp1; Thbs2
mmu04672	Intestinal immune network for IgA production	5	0.00013639	6.19375	Aicda; Ccr10; H2-Aa; H2-DMa; H2-Eb1
mmu05146	Amoebiasis	8	0.000159481	4.02009	Col1a1; Col1a2; Col4a1; Il12b; Itgb2; Lamb3; Nos2; Rab7b
mmu04210	Apoptosis	9	0.000227802	3.52497	Bid; Csf2rb; Csf2rb2; Ctsb; Ctsd; Ctsk; Ctss; Ctsz; Ngf
mmu04612	Antigen processing and presentation	7	0.00027104	4.14293	Cd74; Ctsb; Ctss; H2-Aa; H2-DMa; H2-Eb1; H2-M2
mmu04924	Renin secretion	6	0.000380124	4.43885	Adora1; Cacna1s; Clca2; Clca3a2; Ctsb; Pde1b
mmu05321	Inflammatiory bowel disease (IBD)	5	0.000787577	4.51409	Foxp3; H2-Aa; H2-DMa; H2-Eb1; Il12b
mmu05310	Asthma	3	0.00111122	6.39195	H2-Aa; H2-DMa; H2-Eb1
mmu05330	Allograft rejection	5	0.00111678	4.22748	H2-Aa; H2-DMa; H2-Eb1; H2-M2; Il12b
mmu05416	Viral myocarditis	6	0.00119296	3.67353	Bid; H2-Aa; H2-DMa; H2-Eb1; H2-M2; Itgb2
