# Supplementary material for: Dynamic Observation of Autophagy and Transcriptome Profiles in a Mouse Model of Bleomycin-Induced Pulmonary Fibrosis
Source: Front Mol Biosci. 2021 Jul 29;8:664913. doi: 10.3389/fmolb.2021.664913 (PMC8358296; doi:10.3389/fmolb.2021.664913)
Supplement: Supplementary file 4 [file Table1.XLSX]

## Sheet: Day 3 VS Control
gene_id	foldChange	pval	up_down	GO_id	GO_term	pathway	pathway_description
Saa1	77.07	1.00713e-06	Up	GO:0005615,GO:0005881,GO:0006953,GO:0008201,GO:0008203,GO:0034364,GO:0042056,GO:0060326,GO:0001664,GO:0005515,GO:0005576	extracellular space|cytoplasmic microtubule|acute-phase response|heparin binding|cholesterol metabolic process|high-density lipoprotein particle|chemoattractant activity|cell chemotaxis|G-protein coupled receptor binding|protein binding|extracellular region
Saa3	74.2646	3.42672e-52	Up	GO:0006953,GO:0007252,GO:0034364,GO:0035634,GO:0035662,GO:0042056,GO:0060326,GO:0071347,GO:0005576,GO:0005615	acute-phase response|I-kappaB phosphorylation|high-density lipoprotein particle|response to stilbenoid|Toll-like receptor 4 binding|chemoattractant activity|cell chemotaxis|cellular response to interleukin-1|extracellular region|extracellular space
Chl1	66.9893	1.42347e-34	Up	GO:0031175,GO:0005576,GO:0035640,GO:0005578,GO:0043524,GO:0005886,GO:0007155,GO:0007156,GO:0007275,GO:0007399,GO:0045177,GO:0007411,GO:0050890,GO:0008344,GO:0016020,GO:0016021,GO:0001764,GO:0030154,GO:0002020,GO:0030425,GO:0005515	neuron projection development|extracellular region|exploration behavior|proteinaceous extracellular matrix|negative regulation of neuron apoptotic process|plasma membrane|cell adhesion|homophilic cell adhesion via plasma membrane adhesion molecules|multicellular organism development|nervous system development|apical part of cell|axon guidance|cognition|adult locomotory behavior|membrane|integral …
Krt4	61.3036	0.00692848	Up	GO:0009792,GO:0009986,GO:0030855,GO:0045095,GO:0045111,GO:0046982,GO:0050680,GO:0005198,GO:0005882,GO:0007010	embryo development ending in birth or egg hatching|cell surface|epithelial cell differentiation|keratin filament|intermediate filament cytoskeleton|protein heterodimerization activity|negative regulation of epithelial cell proliferation|structural molecule activity|intermediate filament|cytoskeleton organization
Adamts4	60.511	6.84735e-27	Up	GO:0005576,GO:0005578,GO:0005615,GO:0006508,GO:0008233,GO:0008237,GO:0016607,GO:0016787,GO:0031012,GO:0042742,GO:0002020,GO:0046872,GO:0004222,GO:0005515	extracellular region|proteinaceous extracellular matrix|extracellular space|proteolysis|peptidase activity|metallopeptidase activity|nuclear speck|hydrolase activity|extracellular matrix|defense response to bacterium|protease binding|metal ion binding|metalloendopeptidase activity|protein binding
Clca3b	58.6155	3.40312e-05	Up	GO:0005229,GO:0005887,GO:1902476	intracellular calcium activated chloride channel activity|integral component of plasma membrane|chloride transmembrane transport	mmu04924,mmu04972	Renin secretion|Pancreatic secretion
Ccl7	57.7495	1.26293e-12	Up	GO:0048247,GO:0005615,GO:0070098,GO:0070374,GO:0006935,GO:0006954,GO:0006955,GO:0007186,GO:0008009,GO:0071346,GO:0008201,GO:0071347,GO:0030593,GO:0071356,GO:0031727,GO:0071361,GO:0043547,GO:0002548,GO:0048020,GO:0005125,GO:0048245,GO:0005576	lymphocyte chemotaxis|extracellular space|chemokine-mediated signaling pathway|positive regulation of ERK1 and ERK2 cascade|chemotaxis|inflammatory response|immune response|G-protein coupled receptor signaling pathway|chemokine activity|cellular response to interferon-gamma|heparin binding|cellular response to interleukin-1|neutrophil chemotaxis|cellular response to tumor necrosis factor|CCR2 che…	mmu04060,mmu04657,mmu04062	Cytokine-cytokine receptor interaction|IL-17 signaling pathway|Chemokine signaling pathway
Cxcl10	56.529	1.75049e-09	Up	GO:0006954,GO:0006955,GO:0007186,GO:0008009,GO:0043950,GO:0008201,GO:0045236,GO:0008284,GO:0045662,GO:0009897,GO:0048248,GO:0051281,GO:0051607,GO:0070098,GO:0071222,GO:0002690,GO:0005125,GO:0005576,GO:0005615,GO:0006935,GO:0006952,GO:0010818,GO:0010819,GO:0016525,GO:0030335,GO:0030816,GO:0032496,GO:0090026,GO:0042118,GO:1901509,GO:0042127,GO:1901740,GO:2000406	inflammatory response|immune response|G-protein coupled receptor signaling pathway|chemokine activity|positive regulation of cAMP-mediated signaling|heparin binding|CXCR chemokine receptor binding|positive regulation of cell proliferation|negative regulation of myoblast differentiation|external side of plasma membrane|CXCR3 chemokine receptor binding|positive regulation of release of sequestered …	mmu04668,mmu04060,mmu04620,mmu04622,mmu04623,mmu04657,mmu04062,mmu05164	TNF signaling pathway|Cytokine-cytokine receptor interaction|Toll-like receptor signaling pathway|RIG-I-like receptor signaling pathway|Cytosolic DNA-sensing pathway|IL-17 signaling pathway|Chemokine signaling pathway|Influenza A
Fgf23	50.6037	1.67124e-07	Up	GO:0045668,GO:0005515,GO:0045893,GO:0005576,GO:0046888,GO:0005615,GO:0008083,GO:0008543,GO:0010966,GO:0055062,GO:0010980,GO:0070374,GO:0030154,GO:0090080,GO:0030500,GO:0030502,GO:0000165,GO:0030643,GO:0005104,GO:0042369,GO:0005105	negative regulation of osteoblast differentiation|protein binding|positive regulation of transcription, DNA-templated|extracellular region|negative regulation of hormone secretion|extracellular space|growth factor activity|fibroblast growth factor receptor signaling pathway|regulation of phosphate transport|phosphate ion homeostasis|positive regulation of vitamin D 24-hydroxylase activity|positiv…	mmu04014,mmu04015,mmu04010,mmu04151,mmu04810,mmu05200,mmu05226,mmu05218,mmu05224	Ras signaling pathway|Rap1 signaling pathway|MAPK signaling pathway|PI3K-Akt signaling pathway|Regulation of actin cytoskeleton|Pathways in cancer|Gastric cancer|Melanoma|Breast cancer
Bex6	50.0428	0.000335232	Up	GO:0005737,GO:0008150,GO:0003674,GO:0005634	cytoplasm|biological_process|molecular_function|nucleus
Adm2	44.2098	0.00115512	Up	GO:0006468,GO:0007189,GO:0007586,GO:0007631,GO:0010628,GO:0044877,GO:0045766,GO:0045776,GO:0001525,GO:0005179,GO:0005576	protein phosphorylation|adenylate cyclase-activating G-protein coupled receptor signaling pathway|digestion|feeding behavior|positive regulation of gene expression|protein-containing complex binding|positive regulation of angiogenesis|negative regulation of blood pressure|angiogenesis|hormone activity|extracellular region
Chil4	43.1659	0.00211457	Up	GO:0005975,GO:0006032,GO:0006954,GO:0008061,GO:0004568,GO:0005576,GO:0005737	carbohydrate metabolic process|chitin catabolic process|inflammatory response|chitin binding|chitinase activity|extracellular region|cytoplasm
Ccl2	42.0361	7.04455e-10	Up	GO:0005515,GO:0005576,GO:0005615,GO:0005737,GO:0005791,GO:0009611,GO:0006874,GO:0010574,GO:0006935,GO:0010759,GO:0006954,GO:0016525,GO:0019221,GO:0022409,GO:0043547,GO:0030139,GO:0043679,GO:0030425,GO:0044299,GO:0030593,GO:0045202,GO:0045785,GO:0048010,GO:0048020,GO:0001525,GO:0071222,GO:0048245,GO:0001664,GO:0071346,GO:0001912,GO:0048246,GO:0001938,GO:0071347,GO:0002523,GO:0002548,GO:0071356,GO:…	protein binding|extracellular region|extracellular space|cytoplasm|rough endoplasmic reticulum|response to wounding|cellular calcium ion homeostasis|regulation of vascular endothelial growth factor production|chemotaxis|positive regulation of macrophage chemotaxis|inflammatory response|negative regulation of angiogenesis|cytokine-mediated signaling pathway|positive regulation of cell-cell adhesio…	mmu04668,mmu04060,mmu04621,mmu04657,mmu04062,mmu05323,mmu05418,mmu04933,mmu05164,mmu05168,mmu05144,mmu05142	TNF signaling pathway|Cytokine-cytokine receptor interaction|NOD-like receptor signaling pathway|IL-17 signaling pathway|Chemokine signaling pathway|Rheumatoid arthritis|Fluid shear stress and atherosclerosis|AGE-RAGE signaling pathway in diabetic complications|Influenza A|Herpes simplex infection|Malaria|Chagas disease (American trypanosomiasis)
Hist1h1e	35.9806	0.00271149	Up	GO:0016584,GO:0000788,GO:0032564,GO:0003677,GO:0043531,GO:0003690,GO:0005509,GO:0005515,GO:0005524,GO:0005525,GO:0080182,GO:0005634,GO:0098532,GO:0005694,GO:0005730,GO:0006334,GO:0000122,GO:0006357,GO:0000166,GO:0016208,GO:0000786	nucleosome positioning|nuclear nucleosome|dATP binding|DNA binding|ADP binding|double-stranded DNA binding|calcium ion binding|protein binding|ATP binding|GTP binding|histone H3-K4 trimethylation|nucleus|histone H3-K27 trimethylation|chromosome|nucleolus|nucleosome assembly|negative regulation of transcription by RNA polymerase II|regulation of transcription by RNA polymerase II|nucleotide bindin…
Pdyn	34.0617	0.00603845	Up	GO:0005576,GO:0005737,GO:0005886,GO:0007218,GO:0007268,GO:0007600,GO:0030425,GO:0031628,GO:0043025,GO:0001515,GO:0043679,GO:0005184	extracellular region|cytoplasm|plasma membrane|neuropeptide signaling pathway|chemical synaptic transmission|sensory perception|dendrite|opioid receptor binding|neuronal cell body|opioid peptide activity|axon terminus|neuropeptide hormone activity	mmu05030,mmu05031,mmu05034	Cocaine addiction|Amphetamine addiction|Alcoholism
Sv2c	33.1701	0.0114504	Up	GO:0008021,GO:0016020,GO:0016021,GO:0022857,GO:0030054,GO:0030672,GO:0031410,GO:0043005,GO:0045202,GO:0005215,GO:0055085,GO:0006836,GO:0007268	synaptic vesicle|membrane|integral component of membrane|transmembrane transporter activity|cell junction|synaptic vesicle membrane|cytoplasmic vesicle|neuron projection|synapse|transporter activity|transmembrane transport|neurotransmitter transport|chemical synaptic transmission	mmu04512	ECM-receptor interaction
Psapl1	32.6693	3.09962e-16	Up	GO:0005737,GO:0005764,GO:0005829,GO:0006629,GO:0006665,GO:0007193,GO:0008047,GO:0019216,GO:0060736,GO:0060742,GO:0001664,GO:0005576,GO:0005615	cytoplasm|lysosome|cytosol|lipid metabolic process|sphingolipid metabolic process|adenylate cyclase-inhibiting G-protein coupled receptor signaling pathway|enzyme activator activity|regulation of lipid metabolic process|prostate gland growth|epithelial cell differentiation involved in prostate gland development|G-protein coupled receptor binding|extracellular region|extracellular space	mmu04142	Lysosome
Pbp2	32.1164	4.66727e-05	Up	GO:0005524,GO:0005575,GO:0005737,GO:0008150,GO:0008289,GO:0010466,GO:0030414,GO:0000166,GO:0003674,GO:0004867	ATP binding|cellular_component|cytoplasm|biological_process|lipid binding|negative regulation of peptidase activity|peptidase inhibitor activity|nucleotide binding|molecular_function|serine-type endopeptidase inhibitor activity
Cxcl3	31.2991	0.000122711	Up	GO:0030593,GO:0005576,GO:0005615,GO:0032496,GO:0006935,GO:0006952,GO:0006954,GO:0042127,GO:0006955,GO:0045236,GO:0007186,GO:0070098,GO:0007204,GO:0090023,GO:0008009,GO:0002690,GO:0005125,GO:0005515	neutrophil chemotaxis|extracellular region|extracellular space|response to lipopolysaccharide|chemotaxis|defense response|inflammatory response|regulation of cell proliferation|immune response|CXCR chemokine receptor binding|G-protein coupled receptor signaling pathway|chemokine-mediated signaling pathway|positive regulation of cytosolic calcium ion concentration|positive regulation of neutrophil…	mmu04668,mmu04060,mmu04621,mmu04657,mmu04062,mmu05132,mmu05134,mmu05167	TNF signaling pathway|Cytokine-cytokine receptor interaction|NOD-like receptor signaling pathway|IL-17 signaling pathway|Chemokine signaling pathway|Salmonella infection|Legionellosis|Kaposi's sarcoma-associated herpesvirus infection
Rph3a	31.1176	0.00294882	Up	GO:0032991,GO:0016020,GO:0005544,GO:0042301,GO:0017137,GO:0043005,GO:0017158,GO:0005546,GO:0044877,GO:0005794,GO:0005829,GO:0005886,GO:0006886,GO:0019898,GO:0006906,GO:0045202,GO:0019905,GO:0008021,GO:0046872,GO:0030054,GO:0008270,GO:0048791,GO:0030141,GO:0008289,GO:0005509,GO:0070382,GO:0030276,GO:0008430,GO:0070679,GO:0030672,GO:0015031,GO:0005515	protein-containing complex|membrane|calcium-dependent phospholipid binding|phosphate ion binding|Rab GTPase binding|neuron projection|regulation of calcium ion-dependent exocytosis|phosphatidylinositol-4,5-bisphosphate binding|protein-containing complex binding|Golgi apparatus|cytosol|plasma membrane|intracellular protein transport|extrinsic component of membrane|vesicle fusion|synapse|syntaxin b…
Kng2	30.8816	1.4031e-18	Up	GO:0005102,GO:0005576,GO:0005615,GO:0007204,GO:0010951,GO:0030195,GO:0031012,GO:0072562,GO:0004866,GO:0004869	signaling receptor binding|extracellular region|extracellular space|positive regulation of cytosolic calcium ion concentration|negative regulation of endopeptidase activity|negative regulation of blood coagulation|extracellular matrix|blood microparticle|endopeptidase inhibitor activity|cysteine-type endopeptidase inhibitor activity	mmu04610	Complement and coagulation cascades
Fosl1	28.2469	1.67266e-15	Up	GO:0060674,GO:0008285,GO:0000982,GO:0061614,GO:0031668,GO:0001077,GO:2000144,GO:0042734,GO:0001701,GO:0003677,GO:0003700,GO:0005634,GO:0043005,GO:0005654,GO:0043065,GO:0005829,GO:0043231,GO:0006355,GO:0045787,GO:0006357,GO:0000977,GO:0045944,GO:0000978,GO:0051091,GO:0007296	placenta blood vessel development|negative regulation of cell proliferation|transcription factor activity, RNA polymerase II proximal promoter sequence-specific DNA binding|pri-miRNA transcription by RNA polymerase II|cellular response to extracellular stimulus|transcriptional activator activity, RNA polymerase II proximal promoter sequence-specific DNA binding|positive regulation of DNA-template…	mmu04310,mmu04657,mmu04380,mmu05166	Wnt signaling pathway|IL-17 signaling pathway|Osteoclast differentiation|HTLV-I infection
Anks1b	27.1012	0.000388224	Up	GO:0005829,GO:0005886,GO:0016020,GO:0030054,GO:0042995,GO:0043231,GO:0045202,GO:0045211,GO:0046875,GO:0097120,GO:1900383,GO:0005515,GO:0005634,GO:0005737	cytosol|plasma membrane|membrane|cell junction|cell projection|intracellular membrane-bounded organelle|synapse|postsynaptic membrane|ephrin receptor binding|receptor localization to synapse|regulation of synaptic plasticity by receptor localization to synapse|protein binding|nucleus|cytoplasm
Ano3	26.379	0.0172904	Up	GO:0006869,GO:0016020,GO:0016021,GO:0016048,GO:0017128,GO:0046983,GO:0050982,GO:0061588,GO:0061590,GO:0061591,GO:0005229,GO:0005575,GO:0005886	lipid transport|membrane|integral component of membrane|detection of temperature stimulus|phospholipid scramblase activity|protein dimerization activity|detection of mechanical stimulus|calcium activated phospholipid scrambling|calcium activated phosphatidylcholine scrambling|calcium activated galactosylceramide scrambling|intracellular calcium activated chloride channel activity|cellular_compone…
Gbp10	23.8029	1.84996e-09	Up	GO:0050830,GO:0071222,GO:0071346,GO:0003674,GO:0031410,GO:0042832	defense response to Gram-positive bacterium|cellular response to lipopolysaccharide|cellular response to interferon-gamma|molecular_function|cytoplasmic vesicle|defense response to protozoan
Tm4sf19	23.1296	0.0377829	Up	GO:0003674,GO:0008150,GO:0016021	molecular_function|biological_process|integral component of membrane
Tnfsf18	22.6459	0.0457002	Up	GO:0005886,GO:0006955,GO:0007267,GO:0009986,GO:0010759,GO:0016020,GO:0042531,GO:0016021,GO:0042802,GO:0032613,GO:0032615,GO:0045785,GO:0050729,GO:0051092,GO:0071637,GO:0090026,GO:0090073,GO:0002250,GO:0002309,GO:0002376,GO:0002687,GO:0005125,GO:0005164,GO:0005515,GO:0005615,GO:0032649,GO:0032675,GO:0032680,GO:0032813,GO:0033209,GO:2000329,GO:0035741,GO:2000348,GO:0042129,GO:2000508	plasma membrane|immune response|cell-cell signaling|cell surface|positive regulation of macrophage chemotaxis|membrane|positive regulation of tyrosine phosphorylation of STAT protein|integral component of membrane|identical protein binding|interleukin-10 production|interleukin-12 production|positive regulation of cell adhesion|positive regulation of inflammatory response|positive regulation of NF…	mmu04060	Cytokine-cytokine receptor interaction
Sprr1a	22.4647	4.52609e-19	Up	GO:0005198,GO:0005737,GO:0018149,GO:0030216,GO:0030280,GO:0030674,GO:0031424,GO:0071944,GO:0001533	structural molecule activity|cytoplasm|peptide cross-linking|keratinocyte differentiation|structural constituent of epidermis|protein binding, bridging|keratinization|cell periphery|cornified envelope
Tmem130	21.0417	0.0442745	Up	GO:0008150,GO:0016020,GO:0016021,GO:0003674,GO:0005794,GO:0005887	biological_process|membrane|integral component of membrane|molecular_function|Golgi apparatus|integral component of plasma membrane
Ereg	20.8916	4.16942e-13	Up	GO:0005615,GO:0005886,GO:0007143,GO:0007173,GO:0007267,GO:0007275,GO:0030154,GO:0008083,GO:0030728,GO:0042108,GO:0008284,GO:0042327,GO:0042700,GO:0043616,GO:0048160,GO:0045089,GO:0048661,GO:0045410,GO:0045740,GO:0051151,GO:0051781,GO:0001525,GO:0001550,GO:0001556,GO:0001819,GO:0005154,GO:0005576,GO:0008285,GO:0009299,GO:0009653,GO:0009887,GO:0016020,GO:0016021,GO:0019221,GO:0045741,GO:0045840,GO:…	extracellular space|plasma membrane|female meiotic nuclear division|epidermal growth factor receptor signaling pathway|cell-cell signaling|multicellular organism development|cell differentiation|growth factor activity|ovulation|positive regulation of cytokine biosynthetic process|positive regulation of cell proliferation|positive regulation of phosphorylation|luteinizing hormone signaling pathway…	mmu04010,mmu04012,mmu04151,mmu05210	MAPK signaling pathway|ErbB signaling pathway|PI3K-Akt signaling pathway|Colorectal cancer
Spink1	20.4448	0.00764077	Up	GO:1900004,GO:0004867,GO:0005576,GO:2001256,GO:0005615,GO:0010466,GO:0010751,GO:0030414,GO:0048240,GO:0050732,GO:0060046,GO:0001669,GO:0090281	negative regulation of serine-type endopeptidase activity|serine-type endopeptidase inhibitor activity|extracellular region|regulation of store-operated calcium entry|extracellular space|negative regulation of peptidase activity|negative regulation of nitric oxide mediated signal transduction|peptidase inhibitor activity|sperm capacitation|negative regulation of peptidyl-tyrosine phosphorylation|…
Saa2	20.1613	0.00292281	Up	GO:0005615,GO:0005881,GO:0006953,GO:0034364,GO:0035634,GO:0042056,GO:0060326,GO:0001664,GO:0005515,GO:0005576	extracellular space|cytoplasmic microtubule|acute-phase response|high-density lipoprotein particle|response to stilbenoid|chemoattractant activity|cell chemotaxis|G-protein coupled receptor binding|protein binding|extracellular region
Retnla	20.1017	1.96404e-12	Up	GO:0005179,GO:0005576,GO:0005615	hormone activity|extracellular region|extracellular space
Gdf15	19.4352	2.76639e-15	Up	GO:1901741,GO:0005615,GO:0005634,GO:0005737,GO:0005794,GO:0008083,GO:0010862,GO:0030509,GO:0042981,GO:0043408,GO:0048468,GO:0005125,GO:0060395,GO:0005160,GO:0005576	positive regulation of myoblast fusion|extracellular space|nucleus|cytoplasm|Golgi apparatus|growth factor activity|positive regulation of pathway-restricted SMAD protein phosphorylation|BMP signaling pathway|regulation of apoptotic process|regulation of MAPK cascade|cell development|cytokine activity|SMAD protein signal transduction|transforming growth factor beta receptor binding|extracellular …
Sectm1b	19.3395	1.44464e-12	Up	GO:0005886,GO:0005887,GO:0006955,GO:0016020,GO:0016021,GO:0004871,GO:0005125,GO:0005576	plasma membrane|integral component of plasma membrane|immune response|membrane|integral component of membrane|signal transducer activity|cytokine activity|extracellular region
Lama1	18.9467	1.55528e-05	Up	GO:0043208,GO:0006468,GO:0005515,GO:0043256,GO:0007155,GO:0005576,GO:0045198,GO:0007166,GO:0005578,GO:0045995,GO:0005604,GO:0005605,GO:0008022,GO:0005606,GO:0060041,GO:0009888,GO:0060441,GO:0016020,GO:0005608,GO:0060445,GO:0030155,GO:0005615,GO:0002011,GO:0061304,GO:0030334,GO:0005102,GO:0031175,GO:0005911,GO:0005201	glycosphingolipid binding|protein phosphorylation|protein binding|laminin complex|cell adhesion|extracellular region|establishment of epithelial cell apical/basal polarity|cell surface receptor signaling pathway|proteinaceous extracellular matrix|regulation of embryonic development|basement membrane|basal lamina|protein C-terminus binding|laminin-1 complex|retina development in camera-type eye|ti…	mmu04151,mmu04512,mmu04510,mmu05200,mmu05222,mmu05165,mmu05146,mmu05145	PI3K-Akt signaling pathway|ECM-receptor interaction|Focal adhesion|Pathways in cancer|Small cell lung cancer|Human papillomavirus infection|Amoebiasis|Toxoplasmosis
Serpina10	18.9316	0.000388763	Up	GO:0007596,GO:0007599,GO:0008201,GO:0010466,GO:0010951,GO:0030414,GO:0004867,GO:0005576,GO:0005615	blood coagulation|hemostasis|heparin binding|negative regulation of peptidase activity|negative regulation of endopeptidase activity|peptidase inhibitor activity|serine-type endopeptidase inhibitor activity|extracellular region|extracellular space
Alox12e	18.8146	0.0220318	Up	GO:0006629,GO:0006631,GO:0016491,GO:0016702,GO:0019369,GO:0019372,GO:0046872,GO:0051213,GO:0055114,GO:0004052,GO:0005506,GO:0005737	lipid metabolic process|fatty acid metabolic process|oxidoreductase activity|oxidoreductase activity, acting on single donors with incorporation of molecular oxygen, incorporation of two atoms of oxygen|arachidonic acid metabolic process|lipoxygenase pathway|metal ion binding|dioxygenase activity|oxidation-reduction process|arachidonate 12-lipoxygenase activity|iron ion binding|cytoplasm	mmu00590,mmu04726,mmu04750,mmu01523	Arachidonic acid metabolism|Serotonergic synapse|Inflammatory mediator regulation of TRP channels|Antifolate resistance
Cxcl9	17.673	1.0766e-37	Up	GO:0045663,GO:0005615,GO:0048248,GO:0051607,GO:0006935,GO:0006952,GO:0006954,GO:0006955,GO:0007186,GO:0070098,GO:0008009,GO:1901741,GO:0009897,GO:0010818,GO:0032496,GO:0002690,GO:0042127,GO:0005125,GO:0045236,GO:0005576	positive regulation of myoblast differentiation|extracellular space|CXCR3 chemokine receptor binding|defense response to virus|chemotaxis|defense response|inflammatory response|immune response|G-protein coupled receptor signaling pathway|chemokine-mediated signaling pathway|chemokine activity|positive regulation of myoblast fusion|external side of plasma membrane|T cell chemotaxis|response to lip…	mmu04060,mmu04620,mmu04062	Cytokine-cytokine receptor interaction|Toll-like receptor signaling pathway|Chemokine signaling pathway
Timp1	17.4561	4.9786e-22	Up	GO:0043066,GO:0008284,GO:0004857,GO:0043086,GO:0009725,GO:0005125,GO:0010033,GO:0005576,GO:0046872,GO:0005578,GO:0005604,GO:0005615,GO:0010466,GO:0051045,GO:0010951,GO:0008083,GO:1901164,GO:0030414,GO:0008191,GO:0001775,GO:1905049,GO:0031012,GO:0002020,GO:2001044,GO:0034097,GO:0008270	negative regulation of apoptotic process|positive regulation of cell proliferation|enzyme inhibitor activity|negative regulation of catalytic activity|response to hormone|cytokine activity|response to organic substance|extracellular region|metal ion binding|proteinaceous extracellular matrix|basement membrane|extracellular space|negative regulation of peptidase activity|negative regulation of mem…	mmu04066	HIF-1 signaling pathway
Orm2	17.3724	0.000188949	Up	GO:0006953,GO:0002682,GO:0005576,GO:0005615	acute-phase response|regulation of immune system process|extracellular region|extracellular space
Tnc	15.5723	5.21307e-63	Up	GO:0031012,GO:0005578,GO:0031175,GO:0005604,GO:0042127,GO:0005614,GO:0005615,GO:0007155,GO:0007162,GO:0045545,GO:0007528,GO:0060447,GO:0008284,GO:0060739,GO:0010628,GO:0060740,GO:0014012,GO:0001968,GO:0005576	extracellular matrix|proteinaceous extracellular matrix|neuron projection development|basement membrane|regulation of cell proliferation|interstitial matrix|extracellular space|cell adhesion|negative regulation of cell adhesion|syndecan binding|neuromuscular junction development|bud outgrowth involved in lung branching|positive regulation of cell proliferation|mesenchymal-epithelial cell signalin…	mmu04151,mmu04512,mmu04510,mmu05206,mmu05165	PI3K-Akt signaling pathway|ECM-receptor interaction|Focal adhesion|MicroRNAs in cancer|Human papillomavirus infection
Serpina3i	15.5153	2.07358e-11	Up	GO:0034097,GO:0043434,GO:0004867,GO:0005615,GO:0010951	response to cytokine|response to peptide hormone|serine-type endopeptidase inhibitor activity|extracellular space|negative regulation of endopeptidase activity
Rgs16	15.5027	1.98272e-13	Up	GO:0005515,GO:0005737,GO:0005886,GO:0007186,GO:0009968,GO:0016020,GO:0031224,GO:0043547,GO:0005096,GO:0045121	protein binding|cytoplasm|plasma membrane|G-protein coupled receptor signaling pathway|negative regulation of signal transduction|membrane|intrinsic component of membrane|positive regulation of GTPase activity|GTPase activator activity|membrane raft
Gjb4	14.5129	3.39725e-07	Up	GO:0005921,GO:0005922,GO:0007154,GO:0007608,GO:0016020,GO:0016021,GO:0030054,GO:0042048,GO:0005634,GO:0005730,GO:0005886	gap junction|connexin complex|cell communication|sensory perception of smell|membrane|integral component of membrane|cell junction|olfactory behavior|nucleus|nucleolus|plasma membrane
Dio3	14.5129	0.000125284	Up	GO:0005886,GO:0006915,GO:0016020,GO:0016021,GO:0016491,GO:0033798,GO:0040018,GO:0042403,GO:0042404,GO:0042446,GO:0004800,GO:0046549,GO:0055114,GO:0005768	plasma membrane|apoptotic process|membrane|integral component of membrane|oxidoreductase activity|thyroxine 5-deiodinase activity|positive regulation of multicellular organism growth|thyroid hormone metabolic process|thyroid hormone catabolic process|hormone biosynthetic process|thyroxine 5'-deiodinase activity|retinal cone cell development|oxidation-reduction process|endosome	mmu04919	Thyroid hormone signaling pathway
Irf7	14.4155	1.13802e-109	Up	GO:0045087,GO:0032607,GO:0002376,GO:0045088,GO:0032608,GO:0002819,GO:0045351,GO:0032727,GO:0003677,GO:0045893,GO:0003700,GO:0005515,GO:0005634,GO:0005654,GO:0005737,GO:0045944,GO:0032728,GO:0005829,GO:0051607,GO:0006351,GO:0060340,GO:0034124,GO:0006355,GO:0000979,GO:0034127,GO:0016064,GO:0000982,GO:0044212,GO:0032481	innate immune response|interferon-alpha production|immune system process|regulation of innate immune response|interferon-beta production|regulation of adaptive immune response|type I interferon biosynthetic process|positive regulation of interferon-alpha production|DNA binding|positive regulation of transcription, DNA-templated|DNA binding transcription factor activity|protein binding|nucleus|nuc…	mmu04620,mmu04621,mmu04622,mmu04623,mmu05203,mmu05162,mmu05164,mmu05161,mmu05160,mmu05168,mmu05167	Toll-like receptor signaling pathway|NOD-like receptor signaling pathway|RIG-I-like receptor signaling pathway|Cytosolic DNA-sensing pathway|Viral carcinogenesis|Measles|Influenza A|Hepatitis B|Hepatitis C|Herpes simplex infection|Kaposi's sarcoma-associated herpesvirus infection
Shisa8	14.0464	0.00371769	Up	GO:0032591,GO:0045202,GO:0045211,GO:0048172,GO:2000311,GO:0003674,GO:0014069,GO:0032281	dendritic spine membrane|synapse|postsynaptic membrane|regulation of short-term neuronal synaptic plasticity|regulation of AMPA receptor activity|molecular_function|postsynaptic density|AMPA glutamate receptor complex
Atg9b	13.8334	0.000109444	Up	GO:0000422,GO:0003674,GO:0005737,GO:0005776,GO:0006914,GO:0016020,GO:0016021,GO:0031410,GO:0034497,GO:0044805,GO:0000045,GO:0000407	autophagy of mitochondrion|molecular_function|cytoplasm|autophagosome|autophagy|membrane|integral component of membrane|cytoplasmic vesicle|protein localization to phagophore assembly site|late nucleophagy|autophagosome assembly|phagophore assembly site	mmu04140,mmu04136,mmu04137	Autophagy - animal|Autophagy - other eukaryotes|Mitophagy - animal
Gm4841	13.7273	8.31029e-05	Up	GO:0035458,GO:0003924,GO:0005789,GO:0006952	cellular response to interferon-beta|GTPase activity|endoplasmic reticulum membrane|defense response
Gpr176	12.966	7.71116e-09	Up	GO:0007165,GO:0007186,GO:0007193,GO:0016020,GO:0016021,GO:0030818,GO:0048511,GO:0048512,GO:0004871,GO:0004930,GO:0005886	signal transduction|G-protein coupled receptor signaling pathway|adenylate cyclase-inhibiting G-protein coupled receptor signaling pathway|membrane|integral component of membrane|negative regulation of cAMP biosynthetic process|rhythmic process|circadian behavior|signal transducer activity|G-protein coupled receptor activity|plasma membrane
Pira2	12.7768	1.99233e-06	Up	GO:0003674,GO:0005575,GO:0008150	molecular_function|cellular_component|biological_process	mmu04380	Osteoclast differentiation
Acod1	12.745	0.000169205	Up	GO:2000379,GO:0071219,GO:0034144,GO:0005739,GO:0071222,GO:0035458,GO:0045087,GO:0006952,GO:0071346,GO:0006954,GO:0007566,GO:0045824,GO:0016829,GO:0071347,GO:0047547,GO:0019679,GO:0071356,GO:0047613,GO:0032088,GO:0071393,GO:0032480,GO:0002376,GO:0072573,GO:0032496,GO:0002760,GO:0050728,GO:0034136	positive regulation of reactive oxygen species metabolic process|cellular response to molecule of bacterial origin|negative regulation of toll-like receptor 4 signaling pathway|mitochondrion|cellular response to lipopolysaccharide|cellular response to interferon-beta|innate immune response|defense response|cellular response to interferon-gamma|inflammatory response|embryo implantation|negative re…
Syt2	12.6503	0.0428021	Up	GO:0043195,GO:0017158,GO:0005515,GO:0043533,GO:0019905,GO:0005544,GO:0045202,GO:0046872,GO:0005737,GO:0005886,GO:0030054,GO:0006906,GO:0048488,GO:0030154,GO:0007269,GO:0048791,GO:0030276,GO:0008021,GO:1903861,GO:0030424,GO:0016020,GO:0001786,GO:0030672,GO:0016021,GO:0005509,GO:0031410,GO:0016079	terminal bouton|regulation of calcium ion-dependent exocytosis|protein binding|inositol 1,3,4,5 tetrakisphosphate binding|syntaxin binding|calcium-dependent phospholipid binding|synapse|metal ion binding|cytoplasm|plasma membrane|cell junction|vesicle fusion|synaptic vesicle endocytosis|cell differentiation|neurotransmitter secretion|calcium ion-regulated exocytosis of neurotransmitter|clathrin b…
Thbs4	12.4951	0.0133707	Up	GO:0048266,GO:0008201,GO:0005509,GO:0048771,GO:0016529,GO:0005515,GO:0048812,GO:0030198,GO:0005518,GO:0050731,GO:0005576,GO:0005578,GO:0005604,GO:0005615,GO:0031012,GO:0051260,GO:0031594,GO:0005783,GO:0051451,GO:0034103,GO:0006986,GO:0051781,GO:0034976,GO:0007155,GO:0001938,GO:0071603,GO:0043237,GO:0007399,GO:0001968,GO:0090023,GO:0008083,GO:0005178	behavioral response to pain|heparin binding|calcium ion binding|tissue remodeling|sarcoplasmic reticulum|protein binding|neuron projection morphogenesis|extracellular matrix organization|collagen binding|positive regulation of peptidyl-tyrosine phosphorylation|extracellular region|proteinaceous extracellular matrix|basement membrane|extracellular space|extracellular matrix|protein homooligomeriza…	mmu04151,mmu04512,mmu04145,mmu04510,mmu05165,mmu05144	PI3K-Akt signaling pathway|ECM-receptor interaction|Phagosome|Focal adhesion|Human papillomavirus infection|Malaria
Celf5	12.4827	1.89993e-07	Up	GO:0000381,GO:0003674,GO:0005575	regulation of alternative mRNA splicing, via spliceosome|molecular_function|cellular_component
Nxpe5	11.9703	4.6419e-05	Up	GO:0003674,GO:0005575,GO:0008150	molecular_function|cellular_component|biological_process
Gsg1	11.9162	0.048001	Up	GO:0016020,GO:0016021,GO:0070063,GO:0005515,GO:0005783,GO:0008150	membrane|integral component of membrane|RNA polymerase binding|protein binding|endoplasmic reticulum|biological_process
Psca	11.6578	0.0184229	Up	GO:0016020,GO:0031225,GO:0033130,GO:0070373,GO:0099601,GO:0005886	membrane|anchored component of membrane|acetylcholine receptor binding|negative regulation of ERK1 and ERK2 cascade|regulation of neurotransmitter receptor activity|plasma membrane
Prss22	11.3639	0.0061558	Up	GO:0008236,GO:0016787,GO:0019897,GO:0046658,GO:0004252,GO:0006508,GO:0008233	serine-type peptidase activity|hydrolase activity|extrinsic component of plasma membrane|anchored component of plasma membrane|serine-type endopeptidase activity|proteolysis|peptidase activity
Ly6i	11.2643	7.78054e-17	Up	GO:0005886,GO:0016020,GO:0031225	plasma membrane|membrane|anchored component of membrane
Oas3	11.1112	6.9711e-41	Up	GO:0045087,GO:0005829,GO:0001730,GO:0046872,GO:0005886,GO:0002376,GO:0051607,GO:0006955,GO:0003723,GO:0003725,GO:0005524,GO:0009615,GO:0005634,GO:0060700,GO:0016020,GO:0016740,GO:0005654,GO:0016779,GO:0000166,GO:0045071,GO:0005737	innate immune response|cytosol|2'-5'-oligoadenylate synthetase activity|metal ion binding|plasma membrane|immune system process|defense response to virus|immune response|RNA binding|double-stranded RNA binding|ATP binding|response to virus|nucleus|regulation of ribonuclease activity|membrane|transferase activity|nucleoplasm|nucleotidyltransferase activity|nucleotide binding|negative regulation of…	mmu04621,mmu05162,mmu05164,mmu05160,mmu05168	NOD-like receptor signaling pathway|Measles|Influenza A|Hepatitis C|Herpes simplex infection
Fbxo43	11.0417	0.00373642	Up	GO:0007088,GO:0040020,GO:0042177,GO:0045835,GO:0046872,GO:0051321,GO:0005515,GO:0005634	regulation of mitotic nuclear division|regulation of meiotic nuclear division|negative regulation of protein catabolic process|negative regulation of meiotic nuclear division|metal ion binding|meiotic cell cycle|protein binding|nucleus	mmu04114	Oocyte meiosis
Oas1g	10.9072	8.10295e-20	Up	GO:0003725,GO:0005634,GO:0005654,GO:0005737,GO:0005829,GO:0016020,GO:0045071,GO:0001730,GO:0051607,GO:0060700	double-stranded RNA binding|nucleus|nucleoplasm|cytoplasm|cytosol|membrane|negative regulation of viral genome replication|2'-5'-oligoadenylate synthetase activity|defense response to virus|regulation of ribonuclease activity	mmu04621,mmu05162,mmu05164,mmu05160,mmu05168	NOD-like receptor signaling pathway|Measles|Influenza A|Hepatitis C|Herpes simplex infection
Cxcl1	10.8444	7.87427e-13	Up	GO:0070965,GO:0008083,GO:0005125,GO:0090023,GO:0010765,GO:0005576,GO:1902035,GO:0030593,GO:0005615,GO:0006935,GO:0006952,GO:0032496,GO:0006954,GO:0032930,GO:0006955,GO:0042127,GO:0007186,GO:0043268,GO:0007204,GO:0002237,GO:0045236,GO:0008009,GO:0002526,GO:0070098,GO:0002690	positive regulation of neutrophil mediated killing of fungus|growth factor activity|cytokine activity|positive regulation of neutrophil chemotaxis|positive regulation of sodium ion transport|extracellular region|positive regulation of hematopoietic stem cell proliferation|neutrophil chemotaxis|extracellular space|chemotaxis|defense response|response to lipopolysaccharide|inflammatory response|pos…	mmu04668,mmu04060,mmu04621,mmu04657,mmu04062,mmu05132,mmu05134,mmu05167	TNF signaling pathway|Cytokine-cytokine receptor interaction|NOD-like receptor signaling pathway|IL-17 signaling pathway|Chemokine signaling pathway|Salmonella infection|Legionellosis|Kaposi's sarcoma-associated herpesvirus infection
AU018091	10.789	5.13821e-08	Up	GO:0097638,GO:1903352,GO:0000064,GO:0015181,GO:0015189	L-arginine import across plasma membrane|L-ornithine transmembrane transport|L-ornithine transmembrane transporter activity|arginine transmembrane transporter activity|L-lysine transmembrane transporter activity
Htr7	10.7808	8.80717e-07	Up	GO:0007165,GO:0007186,GO:0007187,GO:0007192,GO:0007198,GO:0007210,GO:0007268,GO:0042310,GO:0042322,GO:0007613,GO:0043025,GO:0007623,GO:0043679,GO:0048266,GO:0050966,GO:0051378,GO:0051412,GO:0060073,GO:0060291,GO:0004871,GO:0004930,GO:0004993,GO:0005791,GO:0005886,GO:0005887,GO:0006939,GO:0008021,GO:0010976,GO:0014063,GO:0014832,GO:0016020,GO:0016021,GO:0030425,GO:0071542,GO:0030594	signal transduction|G-protein coupled receptor signaling pathway|G-protein coupled receptor signaling pathway, coupled to cyclic nucleotide second messenger|adenylate cyclase-activating serotonin receptor signaling pathway|adenylate cyclase-inhibiting serotonin receptor signaling pathway|serotonin receptor signaling pathway|chemical synaptic transmission|vasoconstriction|negative regulation of ci…	mmu04014,mmu04020,mmu04080,mmu04726	Ras signaling pathway|Calcium signaling pathway|Neuroactive ligand-receptor interaction|Serotonergic synapse
Upk3a	10.6919	0.00431376	Up	GO:0005783,GO:0006833,GO:0015840,GO:0016020,GO:0016021,GO:0016324,GO:0030855,GO:0055075,GO:0055078,GO:0060157,GO:0120001,GO:0000902,GO:0001822,GO:0005515	endoplasmic reticulum|water transport|urea transport|membrane|integral component of membrane|apical plasma membrane|epithelial cell differentiation|potassium ion homeostasis|sodium ion homeostasis|urinary bladder development|apical plasma membrane urothelial plaque|cell morphogenesis|kidney development|protein binding	mmu05219	Bladder cancer
Serpina3m	10.3661	1.14377e-16	Up	GO:0005615,GO:0010466,GO:0010951,GO:0030414,GO:0034097,GO:0043434,GO:0004867,GO:0005576	extracellular space|negative regulation of peptidase activity|negative regulation of endopeptidase activity|peptidase inhibitor activity|response to cytokine|response to peptide hormone|serine-type endopeptidase inhibitor activity|extracellular region
Ano7	10.2732	0.0249189	Up	GO:0061590,GO:0005622,GO:0061591,GO:0005634,GO:0005783,GO:0005886,GO:0006821,GO:0006869,GO:0016020,GO:0016021,GO:0017128,GO:0046983,GO:0005229,GO:0061588,GO:0061589	calcium activated phosphatidylcholine scrambling|intracellular|calcium activated galactosylceramide scrambling|nucleus|endoplasmic reticulum|plasma membrane|chloride transport|lipid transport|membrane|integral component of membrane|phospholipid scramblase activity|protein dimerization activity|intracellular calcium activated chloride channel activity|calcium activated phospholipid scrambling|calc…
Gzmk	10.1463	0.0139725	Up	GO:0008236,GO:0016787,GO:0030141,GO:0043065,GO:0051354,GO:0004252,GO:0006508,GO:0008233	serine-type peptidase activity|hydrolase activity|secretory granule|positive regulation of apoptotic process|negative regulation of oxidoreductase activity|serine-type endopeptidase activity|proteolysis|peptidase activity
B4galnt3	10.0092	0.0264789	Up	GO:0016020,GO:0016021,GO:0016740,GO:0032580,GO:0033842,GO:0005794,GO:0008376	membrane|integral component of membrane|transferase activity|Golgi cisterna membrane|N-acetyl-beta-glucosaminyl-glycoprotein 4-beta-N-acetylgalactosaminyltransferase activity|Golgi apparatus|acetylgalactosaminyltransferase activity
Zbp1	9.94954	3.75154e-65	Up	GO:0060340,GO:0003677,GO:0003692,GO:0003723,GO:0003726,GO:0005515,GO:0005634,GO:0005737,GO:0005829,GO:0016032,GO:0042802,GO:0002376,GO:0045087,GO:0051607	positive regulation of type I interferon-mediated signaling pathway|DNA binding|left-handed Z-DNA binding|RNA binding|double-stranded RNA adenosine deaminase activity|protein binding|nucleus|cytoplasm|cytosol|viral process|identical protein binding|immune system process|innate immune response|defense response to virus	mmu04217,mmu04623	Necroptosis|Cytosolic DNA-sensing pathway
Chrna7	9.51677	0.000186022	Up	GO:0095500,GO:0097061,GO:0097110,GO:0098793,GO:0005230,GO:0098815,GO:0005515,GO:0005737,GO:0140059,GO:0005886,GO:1900273,GO:0005887,GO:0005892,GO:1901214,GO:0008144,GO:0006811,GO:0008179,GO:0006816,GO:0008284,GO:0006874,GO:0008306,GO:0009409,GO:0009897,GO:0022848,GO:0014061,GO:0030054,GO:0014069,GO:0030317,GO:0015464,GO:0030424,GO:0030425,GO:0030426,GO:0030673,GO:0000187,GO:0035094,GO:0032094,GO:…	acetylcholine receptor signaling pathway|dendritic spine organization|scaffold protein binding|presynapse|extracellular ligand-gated ion channel activity|modulation of excitatory postsynaptic potential|protein binding|cytoplasm|dendrite arborization|plasma membrane|positive regulation of long-term synaptic potentiation|integral component of plasma membrane|acetylcholine-gated channel complex|regu…	mmu04020,mmu04080,mmu04725,mmu05204,mmu05033	Calcium signaling pathway|Neuroactive ligand-receptor interaction|Cholinergic synapse|Chemical carcinogenesis|Nicotine addiction
Fgl1	9.51558	3.06128e-05	Up	GO:0035634,GO:0060612,GO:0005576,GO:0008203,GO:0010906	response to stilbenoid|adipose tissue development|extracellular region|cholesterol metabolic process|regulation of glucose metabolic process
Fcgr1	9.4469	9.28213e-17	Up	GO:0019884,GO:0002376,GO:0031774,GO:0005886,GO:0042590,GO:0006898,GO:0006910,GO:0006911,GO:0007166,GO:0009617,GO:0042742,GO:0009897,GO:0045087,GO:0016020,GO:0045121,GO:0016021,GO:0050766,GO:0019770,GO:0001788,GO:0050776,GO:0019864,GO:0001798,GO:0060100,GO:0001805	antigen processing and presentation of exogenous antigen|immune system process|leukotriene receptor binding|plasma membrane|antigen processing and presentation of exogenous peptide antigen via MHC class I|receptor-mediated endocytosis|phagocytosis, recognition|phagocytosis, engulfment|cell surface receptor signaling pathway|response to bacterium|defense response to bacterium|external side of plas…	mmu04145,mmu04640,mmu04666,mmu04380,mmu05202,mmu05221,mmu05322,mmu05150,mmu05152,mmu05140	Phagosome|Hematopoietic cell lineage|Fc gamma R-mediated phagocytosis|Osteoclast differentiation|Transcriptional misregulation in cancers|Acute myeloid leukemia|Systemic lupus erythematosus|Staphylococcus aureus infection|Tuberculosis|Leishmaniasis
Oas1a	9.43181	3.7473e-20	Up	GO:0016020,GO:0003725,GO:0045071,GO:0048525,GO:0005515,GO:0005634,GO:0005654,GO:0051607,GO:0005737,GO:0060700,GO:0005829,GO:0001730,GO:0006164,GO:0009615	membrane|double-stranded RNA binding|negative regulation of viral genome replication|negative regulation of viral process|protein binding|nucleus|nucleoplasm|defense response to virus|cytoplasm|regulation of ribonuclease activity|cytosol|2'-5'-oligoadenylate synthetase activity|purine nucleotide biosynthetic process|response to virus	mmu04621,mmu05162,mmu05164,mmu05160,mmu05168	NOD-like receptor signaling pathway|Measles|Influenza A|Hepatitis C|Herpes simplex infection
Chrnb4	9.38162	0.00368011	Up	GO:0006811,GO:0006939,GO:0006940,GO:0007165,GO:0007268,GO:0007271,GO:0035094,GO:0007274,GO:0035095,GO:0007626,GO:0042166,GO:0008144,GO:0042391,GO:0043005,GO:0045202,GO:0001508,GO:0004888,GO:0005216,GO:0005230,GO:0005886,GO:0005887,GO:0005892,GO:0015464,GO:0016020,GO:0016021,GO:0022848,GO:0030054,GO:0034220,GO:0045211,GO:0046982,GO:0050877,GO:0051291,GO:0051971,GO:0060084,GO:0098655	ion transport|smooth muscle contraction|regulation of smooth muscle contraction|signal transduction|chemical synaptic transmission|synaptic transmission, cholinergic|response to nicotine|neuromuscular synaptic transmission|behavioral response to nicotine|locomotory behavior|acetylcholine binding|drug binding|regulation of membrane potential|neuron projection|synapse|action potential|transmembrane…	mmu04080,mmu04725	Neuroactive ligand-receptor interaction|Cholinergic synapse
Slc26a4	9.26596	1.4245e-21	Up	GO:0055085,GO:0016021,GO:0006885,GO:0070062,GO:0016324,GO:0008271,GO:0098656,GO:0008272,GO:1902358,GO:0008509,GO:0009887,GO:0015106,GO:0015108,GO:0019531,GO:0015111,GO:1902476,GO:0019532,GO:0015116,GO:0031526,GO:0015301,GO:0032880,GO:0015698,GO:0005254,GO:0042391,GO:0015701,GO:0005886,GO:0051453,GO:0016020,GO:0005887	transmembrane transport|integral component of membrane|regulation of pH|extracellular exosome|apical plasma membrane|secondary active sulfate transmembrane transporter activity|anion transmembrane transport|sulfate transport|sulfate transmembrane transport|anion transmembrane transporter activity|animal organ morphogenesis|bicarbonate transmembrane transporter activity|chloride transmembrane tran…	mmu04918	Thyroid hormone synthesis
Ifi204	9.25112	5.41753e-44	Up	GO:0048839,GO:0007275,GO:0003690,GO:0008134,GO:0016607,GO:0003712,GO:0005515,GO:0005634,GO:0005654,GO:0005730,GO:0035457,GO:0035458,GO:0005737,GO:0042405,GO:0005829,GO:0042771,GO:0006351,GO:0000978,GO:0042802,GO:0006355,GO:0001047,GO:0045669,GO:0006357,GO:0001078	inner ear development|multicellular organism development|double-stranded DNA binding|transcription factor binding|nuclear speck|transcription cofactor activity|protein binding|nucleus|nucleoplasm|nucleolus|cellular response to interferon-alpha|cellular response to interferon-beta|cytoplasm|nuclear inclusion body|cytosol|intrinsic apoptotic signaling pathway in response to DNA damage by p53 class …	mmu04621	NOD-like receptor signaling pathway
Svop	9.21444	0.00265141	Up	GO:0022857,GO:0030054,GO:0031410,GO:0045202,GO:0055085,GO:0008021,GO:0016020,GO:0016021	transmembrane transporter activity|cell junction|cytoplasmic vesicle|synapse|transmembrane transport|synaptic vesicle|membrane|integral component of membrane
Isg15	9.14228	6.77778e-41	Up	GO:0070628,GO:0032020,GO:0005737,GO:0032649,GO:0034340,GO:0016567,GO:0019941,GO:0030501,GO:0042742,GO:0031386,GO:0045071,GO:0031397,GO:0045648,GO:0031625,GO:0005515,GO:0051607,GO:0005576,GO:0005634	proteasome binding|ISG15-protein conjugation|cytoplasm|regulation of interferon-gamma production|response to type I interferon|protein ubiquitination|modification-dependent protein catabolic process|positive regulation of bone mineralization|defense response to bacterium|protein tag|negative regulation of viral genome replication|negative regulation of protein ubiquitination|positive regulation o…	mmu04622,mmu05165	RIG-I-like receptor signaling pathway|Human papillomavirus infection
Cxcl5	9.03603	3.62614e-07	Up	GO:0061844,GO:0030593,GO:0005125,GO:0070098,GO:0031100,GO:0005576,GO:0070951,GO:0032496,GO:0005615,GO:0071222,GO:0006935,GO:0006952,GO:0006954,GO:0090023,GO:0032642,GO:0006955,GO:0042119,GO:0007186,GO:0042127,GO:0008009,GO:0001776,GO:0045236,GO:0001816,GO:0046427,GO:0010976,GO:0002690	antimicrobial humoral immune response mediated by antimicrobial peptide|neutrophil chemotaxis|cytokine activity|chemokine-mediated signaling pathway|animal organ regeneration|extracellular region|regulation of neutrophil mediated killing of gram-negative bacterium|response to lipopolysaccharide|extracellular space|cellular response to lipopolysaccharide|chemotaxis|defense response|inflammatory re…	mmu04060,mmu04657,mmu04062,mmu05323,mmu05133	Cytokine-cytokine receptor interaction|IL-17 signaling pathway|Chemokine signaling pathway|Rheumatoid arthritis|Pertussis
Lif	8.92681	3.67822e-30	Up	GO:0006955,GO:0007260,GO:0007566,GO:0008083,GO:0008284,GO:0045595,GO:0045651,GO:0008285,GO:0045835,GO:0010628,GO:0045944,GO:0046697,GO:0060290,GO:0060426,GO:0046888,GO:0060463,GO:0048286,GO:0060707,GO:0060708,GO:0070373,GO:0072108,GO:0001974,GO:0072307,GO:0005102,GO:1900182,GO:0005125,GO:1901676,GO:0005146,GO:0005576,GO:0005615,GO:0005829,GO:0010976,GO:0016525,GO:0019827,GO:0030324,GO:0031100,GO:…	immune response|tyrosine phosphorylation of STAT protein|embryo implantation|growth factor activity|positive regulation of cell proliferation|regulation of cell differentiation|positive regulation of macrophage differentiation|negative regulation of cell proliferation|negative regulation of meiotic nuclear division|positive regulation of gene expression|positive regulation of transcription by RNA…	mmu04630,mmu04668,mmu04060,mmu04550	Jak-STAT signaling pathway|TNF signaling pathway|Cytokine-cytokine receptor interaction|Signaling pathways regulating pluripotency of stem cells
Il6	8.89601	3.65533e-06	Up	GO:0005138,GO:0005515,GO:0005576,GO:0005615,GO:0010628,GO:0005737,GO:0005896,GO:0010976,GO:0006469,GO:0019221,GO:0031018,GO:0031175,GO:0032722,GO:0043066,GO:0032755,GO:0043154,GO:0032966,GO:0043410,GO:0033138,GO:0045079,GO:0045188,GO:0045429,GO:0001781,GO:0046427,GO:0045454,GO:0046716,GO:0045630,GO:0046888,GO:0045666,GO:0002262,GO:0048635,GO:0002384,GO:0048661,GO:0002675,GO:0050679,GO:0005102,GO:…	interleukin-6 receptor binding|protein binding|extracellular region|extracellular space|positive regulation of gene expression|cytoplasm|interleukin-6 receptor complex|positive regulation of neuron projection development|negative regulation of protein kinase activity|cytokine-mediated signaling pathway|endocrine pancreas development|neuron projection development|positive regulation of chemokine p…	mmu04630,mmu04668,mmu04066,mmu04068,mmu04151,mmu04060,mmu04218,mmu04640,mmu04620,mmu04621,mmu04623,mmu04625,mmu04659,mmu04657,mmu04672,mmu05200,mmu05202,mmu05323,mmu05321,mmu05332,mmu05020,mmu05410,mmu04932,mmu04931,mmu04933,mmu05132,mmu05133,mmu05134,mmu05152,mmu05166,mmu05162,mmu05164,mmu05161,mmu05168,mmu05167,mmu05146,mmu05144,mmu05142,mmu05143,mmu01521,mmu01523	Jak-STAT signaling pathway|TNF signaling pathway|HIF-1 signaling pathway|FoxO signaling pathway|PI3K-Akt signaling pathway|Cytokine-cytokine receptor interaction|Cellular senescence|Hematopoietic cell lineage|Toll-like receptor signaling pathway|NOD-like receptor signaling pathway|Cytosolic DNA-sensing pathway|C-type lectin receptor signaling pathway|Th17 cell differentiation|IL-17 signaling path…
Havcr1	8.79134	0.0103265	Up	GO:0016020,GO:0016021,GO:0033005,GO:0001786,GO:0005515,GO:0009986	membrane|integral component of membrane|positive regulation of mast cell activation|phosphatidylserine binding|protein binding|cell surface
Pdcd1	8.7803	0.000256537	Up	GO:0005886,GO:0006915,GO:0009897,GO:0016020,GO:0016021,GO:0043065,GO:0043066,GO:0070234,GO:0002376,GO:0002644,GO:0005515	plasma membrane|apoptotic process|external side of plasma membrane|membrane|integral component of membrane|positive regulation of apoptotic process|negative regulation of apoptotic process|positive regulation of T cell apoptotic process|immune system process|negative regulation of tolerance induction|protein binding	mmu04514,mmu04660	Cell adhesion molecules (CAMs)|T cell receptor signaling pathway
Dscc1	8.76094	0.00652623	Up	GO:0031390,GO:0000785,GO:0003677,GO:0034088,GO:0003689,GO:0005634,GO:0005654,GO:0034421,GO:0006260,GO:0043142,GO:0006275,GO:1900264,GO:0000775,GO:0007049,GO:0007064	Ctf18 RFC-like complex|chromatin|DNA binding|maintenance of mitotic sister chromatid cohesion|DNA clamp loader activity|nucleus|nucleoplasm|post-translational protein acetylation|DNA replication|single-stranded DNA-dependent ATPase activity|regulation of DNA replication|positive regulation of DNA-directed DNA polymerase activity|chromosome, centromeric region|cell cycle|mitotic sister chromatid c…
Spon2	8.56654	1.67029e-31	Up	GO:0060907,GO:0032760,GO:0003823,GO:0071222,GO:0042742,GO:0005102,GO:0005515,GO:0005576,GO:0005578,GO:0005615,GO:0043152,GO:0007155,GO:0045087,GO:0008228,GO:0046872,GO:0050832,GO:0032496,GO:0001530,GO:0051607,GO:0032755,GO:0002376,GO:0002448	positive regulation of macrophage cytokine production|positive regulation of tumor necrosis factor production|antigen binding|cellular response to lipopolysaccharide|defense response to bacterium|signaling receptor binding|protein binding|extracellular region|proteinaceous extracellular matrix|extracellular space|induction of bacterial agglutination|cell adhesion|innate immune response|opsonizati…
Tgtp1	8.50543	1.98013e-09	Up	GO:0034341,GO:0035455,GO:0035458,GO:0003924,GO:0005525,GO:0005789	response to interferon-gamma|response to interferon-alpha|cellular response to interferon-beta|GTPase activity|GTP binding|endoplasmic reticulum membrane
Tarm1	8.46204	4.60691e-05	Up	GO:0005886,GO:0016020,GO:0016021,GO:0034987,GO:0045087,GO:1900017,GO:2000515,GO:2000562,GO:0002250,GO:0002376	plasma membrane|membrane|integral component of membrane|immunoglobulin receptor binding|innate immune response|positive regulation of cytokine production involved in inflammatory response|negative regulation of CD4-positive, alpha-beta T cell activation|negative regulation of CD4-positive, alpha-beta T cell proliferation|adaptive immune response|immune system process
Etnk2	8.39118	0.0282561	Up	GO:0004103,GO:0004305,GO:0005524,GO:0005575,GO:0006629,GO:0006646,GO:0008654,GO:0009791,GO:0016301,GO:0016310,GO:0016740,GO:0000166,GO:0035264,GO:0001701,GO:0001890	choline kinase activity|ethanolamine kinase activity|ATP binding|cellular_component|lipid metabolic process|phosphatidylethanolamine biosynthetic process|phospholipid biosynthetic process|post-embryonic development|kinase activity|phosphorylation|transferase activity|nucleotide binding|multicellular organism growth|in utero embryonic development|placenta development	mmu00564	Glycerophospholipid metabolism
Cd177	8.31504	2.31746e-06	Up	GO:0048306,GO:0005886,GO:0070821,GO:0007155,GO:0072672,GO:0007159,GO:0016020,GO:0016021,GO:0030100,GO:0030667,GO:0098742,GO:0032930,GO:2001044,GO:0034394,GO:0043315,GO:0044853,GO:0002020,GO:0045087,GO:0002376,GO:0045217,GO:0005178	calcium-dependent protein binding|plasma membrane|tertiary granule membrane|cell adhesion|neutrophil extravasation|leukocyte cell-cell adhesion|membrane|integral component of membrane|regulation of endocytosis|secretory granule membrane|cell-cell adhesion via plasma-membrane adhesion molecules|positive regulation of superoxide anion generation|regulation of integrin-mediated signaling pathway|pro…
Cxcl13	8.31227	1.66971e-47	Up	GO:0006955,GO:0007166,GO:0007186,GO:0007204,GO:0007267,GO:0008009,GO:0035768,GO:0035769,GO:0008201,GO:0042127,GO:0010820,GO:0042742,GO:0045236,GO:0046982,GO:0048018,GO:0048248,GO:0048535,GO:0002518,GO:0002690,GO:0005125,GO:0005576,GO:0005615,GO:0006935,GO:0006952,GO:0006954,GO:0017134,GO:0031724,GO:0031735,GO:0032496,GO:0033625,GO:0033634,GO:0070098,GO:0035754,GO:0090630,GO:2000545	immune response|cell surface receptor signaling pathway|G-protein coupled receptor signaling pathway|positive regulation of cytosolic calcium ion concentration|cell-cell signaling|chemokine activity|endothelial cell chemotaxis to fibroblast growth factor|B cell chemotaxis across high endothelial venule|heparin binding|regulation of cell proliferation|positive regulation of T cell chemotaxis|defen…	mmu04060,mmu04062	Cytokine-cytokine receptor interaction|Chemokine signaling pathway
Mnda	8.31145	1.79749e-20	Up	GO:0003690,GO:0005634,GO:0005730,GO:0005829,GO:0006351,GO:0006355,GO:0008134,GO:0016607,GO:0034399,GO:0042802,GO:0000978,GO:0001047,GO:0001078	double-stranded DNA binding|nucleus|nucleolus|cytosol|transcription, DNA-templated|regulation of transcription, DNA-templated|transcription factor binding|nuclear speck|nuclear periphery|identical protein binding|RNA polymerase II proximal promoter sequence-specific DNA binding|core promoter binding|transcriptional repressor activity, RNA polymerase II proximal promoter sequence-specific DNA bind…
Tigit	8.3097	0.000131628	Up	GO:0042802,GO:0005515,GO:0042803,GO:0005887,GO:0050839,GO:0005913,GO:0007156,GO:0007157,GO:0008037,GO:0009986,GO:0050868,GO:0032695,GO:0032733,GO:0005102,GO:0038023	identical protein binding|protein binding|protein homodimerization activity|integral component of plasma membrane|cell adhesion molecule binding|cell-cell adherens junction|homophilic cell adhesion via plasma membrane adhesion molecules|heterophilic cell-cell adhesion via plasma membrane cell adhesion molecules|cell recognition|cell surface|negative regulation of T cell activation|negative regula…	mmu04514	Cell adhesion molecules (CAMs)
Morc1	8.28154	8.87141e-06	Up	GO:0007275,GO:0007283,GO:0008270,GO:0010529,GO:0030154,GO:0040029,GO:0043046,GO:0044026,GO:0046872,GO:0065007,GO:2000143,GO:0003674,GO:0005634	multicellular organism development|spermatogenesis|zinc ion binding|negative regulation of transposition|cell differentiation|regulation of gene expression, epigenetic|DNA methylation involved in gamete generation|DNA hypermethylation|metal ion binding|biological regulation|negative regulation of DNA-templated transcription, initiation|molecular_function|nucleus
Psrc1	8.19907	4.26388e-29	Up	GO:0031116,GO:0005654,GO:0045737,GO:0005737,GO:0045893,GO:0005819,GO:0005829,GO:0005856,GO:0005876,GO:0007049,GO:0051301,GO:0007080,GO:0060236,GO:0008017,GO:0009987,GO:0015630,GO:0000922,GO:0030308,GO:0001578,GO:0030496,GO:0005515	positive regulation of microtubule polymerization|nucleoplasm|positive regulation of cyclin-dependent protein serine/threonine kinase activity|cytoplasm|positive regulation of transcription, DNA-templated|spindle|cytosol|cytoskeleton|spindle microtubule|cell cycle|cell division|mitotic metaphase plate congression|regulation of mitotic spindle organization|microtubule binding|cellular process|micr…
B430306N03Rik	8.16941	1.06975e-12	Up	GO:0003674,GO:0005575,GO:0008150	molecular_function|cellular_component|biological_process
Cemip	8.05429	0.00193657	Up	GO:0032050,GO:0010800,GO:0005540,GO:0045334,GO:0016020,GO:0046923,GO:0016787,GO:0051281,GO:0005576,GO:0005634,GO:0005737,GO:0016798,GO:0005783,GO:0090314,GO:0030214,GO:0005886,GO:1900020,GO:0005905,GO:0004415,GO:0030335,GO:0007605,GO:0030665,GO:0008152	clathrin heavy chain binding|positive regulation of peptidyl-threonine phosphorylation|hyaluronic acid binding|clathrin-coated endocytic vesicle|membrane|ER retention sequence binding|hydrolase activity|positive regulation of release of sequestered calcium ion into cytosol|extracellular region|nucleus|cytoplasm|hydrolase activity, acting on glycosyl bonds|endoplasmic reticulum|positive regulation…
Slfn4	7.86909	1.10702e-07	Up	GO:0003674,GO:0005575,GO:0008150	molecular_function|cellular_component|biological_process
Apol9a	7.85926	2.52234e-06	Up	GO:0008289,GO:0016020,GO:0050896,GO:0003674,GO:0005575,GO:0008150	lipid binding|membrane|response to stimulus|molecular_function|cellular_component|biological_process
Gjb5	7.82389	9.76982e-05	Up	GO:0007154,GO:0016020,GO:0016021,GO:0030054,GO:0060707,GO:0060708,GO:0060713,GO:0005886,GO:0005921,GO:0005922	cell communication|membrane|integral component of membrane|cell junction|trophoblast giant cell differentiation|spongiotrophoblast differentiation|labyrinthine layer morphogenesis|plasma membrane|gap junction|connexin complex
AA467197	7.77749	9.02309e-09	Up	GO:0005739,GO:0005751,GO:0008150,GO:0004129,GO:0005634	mitochondrion|mitochondrial respiratory chain complex IV|biological_process|cytochrome-c oxidase activity|nucleus
Orm1	7.77078	1.49227e-13	Up	GO:0006953,GO:0002682,GO:0005576,GO:0005615	acute-phase response|regulation of immune system process|extracellular region|extracellular space
Ddias	7.74561	2.74762e-18	Up	GO:2000270,GO:0006915,GO:0006974,GO:0007049,GO:0007050,GO:0007286,GO:0030097,GO:0034644,GO:0071345,GO:0071447,GO:0071480,GO:0071850,GO:0003674,GO:0097752,GO:0005634,GO:1902230,GO:0005737	negative regulation of fibroblast apoptotic process|apoptotic process|cellular response to DNA damage stimulus|cell cycle|cell cycle arrest|spermatid development|hemopoiesis|cellular response to UV|cellular response to cytokine stimulus|cellular response to hydroperoxide|cellular response to gamma radiation|mitotic cell cycle arrest|molecular_function|regulation of DNA stability|nucleus|negative …
Tnfrsf9	7.73978	1.88316e-05	Up	GO:0042127,GO:0006915,GO:0042981,GO:0006954,GO:0070207,GO:0006955,GO:0007275,GO:0008285,GO:0009897,GO:0016020,GO:0097190,GO:0016021,GO:2001180,GO:0019955,GO:2001183,GO:0032496,GO:0033209,GO:0005031,GO:0038023,GO:0005615,GO:0005887	regulation of cell proliferation|apoptotic process|regulation of apoptotic process|inflammatory response|protein homotrimerization|immune response|multicellular organism development|negative regulation of cell proliferation|external side of plasma membrane|membrane|apoptotic signaling pathway|integral component of membrane|negative regulation of interleukin-10 secretion|cytokine binding|negative …	mmu04060	Cytokine-cytokine receptor interaction
Phf11a	7.68594	1.78778e-08	Up	GO:0031965,GO:0046872,GO:0050776,GO:0003674,GO:0005634,GO:0005654	nuclear membrane|metal ion binding|regulation of immune response|molecular_function|nucleus|nucleoplasm
Sectm1a	7.58611	0.0043337	Up	GO:0005886,GO:0006955,GO:0016020,GO:0016021,GO:0004871,GO:0005125,GO:0005576	plasma membrane|immune response|membrane|integral component of membrane|signal transducer activity|cytokine activity|extracellular region
Serpina3f	7.57039	3.25385e-18	Up	GO:0010951,GO:0030414,GO:0034097,GO:0043434,GO:0004867,GO:0005615,GO:0010466	negative regulation of endopeptidase activity|peptidase inhibitor activity|response to cytokine|response to peptide hormone|serine-type endopeptidase inhibitor activity|extracellular space|negative regulation of peptidase activity
Ccr5	7.55959	2.36997e-09	Up	GO:0006952,GO:0006954,GO:0006955,GO:0007165,GO:0007186,GO:0007204,GO:0007267,GO:0019957,GO:0009897,GO:0022409,GO:0030336,GO:0009986,GO:0030517,GO:0031622,GO:0032755,GO:0032760,GO:0045666,GO:0050718,GO:0050729,GO:0003779,GO:0004871,GO:0004930,GO:0004950,GO:0005737,GO:0005768,GO:0005886,GO:0006816,GO:0006935,GO:0010628,GO:0014808,GO:0016020,GO:0016021,GO:0016493,GO:0060139,GO:0019722,GO:0070723,GO:…	defense response|inflammatory response|immune response|signal transduction|G-protein coupled receptor signaling pathway|positive regulation of cytosolic calcium ion concentration|cell-cell signaling|C-C chemokine binding|external side of plasma membrane|positive regulation of cell-cell adhesion|negative regulation of cell migration|cell surface|negative regulation of axon extension|positive regul…	mmu04060,mmu04144,mmu04062,mmu05203,mmu05167,mmu05145	Cytokine-cytokine receptor interaction|Endocytosis|Chemokine signaling pathway|Viral carcinogenesis|Kaposi's sarcoma-associated herpesvirus infection|Toxoplasmosis
Nr5a2	7.559	6.69647e-07	Up	GO:0003700,GO:0003707,GO:0004879,GO:0005543,GO:0005634,GO:0044212,GO:0005737,GO:0045070,GO:0006351,GO:0045893,GO:0006355,GO:0045944,GO:0046872,GO:0061113,GO:0090575,GO:0000976,GO:0000978,GO:0000980,GO:0001077,GO:0003677,GO:0003682,GO:0003690,GO:0008206,GO:0008270,GO:0008289,GO:0009755,GO:0009888,GO:0030855,GO:0042127,GO:0042632,GO:0097720,GO:0043401,GO:1990830,GO:0043565	DNA binding transcription factor activity|steroid hormone receptor activity|nuclear receptor activity|phospholipid binding|nucleus|transcription regulatory region DNA binding|cytoplasm|positive regulation of viral genome replication|transcription, DNA-templated|positive regulation of transcription, DNA-templated|regulation of transcription, DNA-templated|positive regulation of transcription by RN…	mmu04950	Maturity onset diabetes of the young
Dnmt3l	7.55512	0.0238539	Up	GO:0060718,GO:0030234,GO:0005515,GO:0071514,GO:0032259,GO:0005634,GO:1905642,GO:0032776,GO:0005720,GO:1905643,GO:0005737,GO:0006306,GO:0007141,GO:0007283,GO:0035098,GO:0008047,GO:0043046,GO:0045892,GO:0010529,GO:0019899,GO:0000794,GO:0046872,GO:0001701,GO:0048863,GO:0030154,GO:0001890	chorionic trophoblast cell differentiation|enzyme regulator activity|protein binding|genetic imprinting|methylation|nucleus|negative regulation of DNA methylation|DNA methylation on cytosine|nuclear heterochromatin|positive regulation of DNA methylation|cytoplasm|DNA methylation|male meiosis I|spermatogenesis|ESC/E(Z) complex|enzyme activator activity|DNA methylation involved in gamete generation…
Nfasc	7.25814	0.00260447	Up	GO:0072659,GO:0033268,GO:0005886,GO:0086080,GO:0033270,GO:0007155,GO:0097454,GO:0042552,GO:0007411,GO:0007422,GO:0016020,GO:0016021,GO:0019226,GO:0043194,GO:0019904,GO:0030424,GO:0043209,GO:0045162,GO:0030425,GO:0002175,GO:0050808,GO:0030913,GO:0005515,GO:0071205,GO:0033010,GO:0005622	protein localization to plasma membrane|node of Ranvier|plasma membrane|protein binding involved in heterotypic cell-cell adhesion|paranode region of axon|cell adhesion|Schwann cell microvillus|myelination|axon guidance|peripheral nervous system development|membrane|integral component of membrane|transmission of nerve impulse|axon initial segment|protein domain specific binding|axon|myelin sheath…	mmu04514	Cell adhesion molecules (CAMs)
Msr1	7.23828	5.11634e-08	Up	GO:0034362,GO:0005886,GO:0034381,GO:0042953,GO:0006897,GO:0006898,GO:0006911,GO:0010629,GO:0010744,GO:0097242,GO:0010886,GO:0016020,GO:0016021,GO:0030169,GO:0001540,GO:0030301,GO:0005581,GO:0031410,GO:0005829	low-density lipoprotein particle|plasma membrane|plasma lipoprotein particle clearance|lipoprotein transport|endocytosis|receptor-mediated endocytosis|phagocytosis, engulfment|negative regulation of gene expression|positive regulation of macrophage derived foam cell differentiation|amyloid-beta clearance|positive regulation of cholesterol storage|membrane|integral component of membrane|low-densit…	mmu04145	Phagosome
Grhl3	7.21076	1.29971e-06	Up	GO:0043565,GO:0007417,GO:0001843,GO:0045893,GO:0008544,GO:0003677,GO:0045944,GO:0010628,GO:0003700,GO:0005515,GO:0005634,GO:0031490,GO:0005654,GO:0061029,GO:0032956,GO:0006351,GO:0061436,GO:0042060,GO:0006355,GO:0090103,GO:0006357,GO:0000981,GO:0090179,GO:0043547,GO:0007389,GO:0001228,GO:0007398,GO:0001736	sequence-specific DNA binding|central nervous system development|neural tube closure|positive regulation of transcription, DNA-templated|epidermis development|DNA binding|positive regulation of transcription by RNA polymerase II|positive regulation of gene expression|DNA binding transcription factor activity|protein binding|nucleus|chromatin DNA binding|nucleoplasm|eyelid development in camera-ty…
Icam5	7.14095	0.030145	Up	GO:0005887,GO:0006909,GO:0007155,GO:0016020,GO:0016021,GO:0098609,GO:0005178,GO:0005515,GO:0005886	integral component of plasma membrane|phagocytosis|cell adhesion|membrane|integral component of membrane|cell-cell adhesion|integrin binding|protein binding|plasma membrane
Ccl8	7.09125	3.61592e-11	Up	GO:0048247,GO:0005615,GO:0070098,GO:0070374,GO:0006935,GO:0006954,GO:0006955,GO:0007186,GO:0008009,GO:0071346,GO:0008201,GO:0071347,GO:0030593,GO:0071356,GO:0043547,GO:1901741,GO:0045663,GO:0002548,GO:0048020,GO:0005125,GO:0048245,GO:0005576	lymphocyte chemotaxis|extracellular space|chemokine-mediated signaling pathway|positive regulation of ERK1 and ERK2 cascade|chemotaxis|inflammatory response|immune response|G-protein coupled receptor signaling pathway|chemokine activity|cellular response to interferon-gamma|heparin binding|cellular response to interleukin-1|neutrophil chemotaxis|cellular response to tumor necrosis factor|positive…	mmu04060,mmu04062	Cytokine-cytokine receptor interaction|Chemokine signaling pathway
Gtse1	7.07281	1.94965e-16	Up	GO:0005881,GO:0005737,GO:0005856,GO:0005874	cytoplasmic microtubule|cytoplasm|cytoskeleton|microtubule	mmu04115	p53 signaling pathway
Mt2	7.0458	1.02065e-05	Up	GO:0006882,GO:0007263,GO:0008270,GO:0010273,GO:0046872,GO:0050794,GO:0071276,GO:0071280,GO:0071294,GO:0005634,GO:0005737	cellular zinc ion homeostasis|nitric oxide mediated signal transduction|zinc ion binding|detoxification of copper ion|metal ion binding|regulation of cellular process|cellular response to cadmium ion|cellular response to copper ion|cellular response to zinc ion|nucleus|cytoplasm	mmu04978	Mineral absorption
Col22a1	7.04395	0.00687092	Up	GO:0003674,GO:0005575,GO:0008150	molecular_function|cellular_component|biological_process	mmu04974	Protein digestion and absorption
Lcn2	7.03907	4.52303e-72	Up	GO:0031346,GO:0005515,GO:0036094,GO:0005576,GO:0042493,GO:0005615,GO:0005829,GO:0006811,GO:0042803,GO:0006915,GO:0045087,GO:0009615,GO:0055072,GO:0009635,GO:0070207,GO:0010628,GO:0002020,GO:0070301,GO:0015891,GO:0002376,GO:0097192,GO:0005506	positive regulation of cell projection organization|protein binding|small molecule binding|extracellular region|response to drug|extracellular space|cytosol|ion transport|protein homodimerization activity|apoptotic process|innate immune response|response to virus|iron ion homeostasis|response to herbicide|protein homotrimerization|positive regulation of gene expression|protease binding|cellular r…	mmu04657	IL-17 signaling pathway
Speer4c	7.01139	1.75359e-06	Up	GO:0003674,GO:0005575,GO:0008150	molecular_function|cellular_component|biological_process
Ackr1	7.01106	0.0083176	Up	GO:0005768,GO:0006954,GO:0007165,GO:0007186,GO:0016020,GO:0016021,GO:0019956,GO:0019957,GO:0032642,GO:0004871,GO:0004888,GO:0070098,GO:0004930	endosome|inflammatory response|signal transduction|G-protein coupled receptor signaling pathway|membrane|integral component of membrane|chemokine binding|C-C chemokine binding|regulation of chemokine production|signal transducer activity|transmembrane signaling receptor activity|chemokine-mediated signaling pathway|G-protein coupled receptor activity	mmu05144	Malaria
Tgm1	6.98389	2.15289e-20	Up	GO:0010838,GO:0016020,GO:0016740,GO:0016746,GO:0018149,GO:0019538,GO:0030216,GO:0031224,GO:0031424,GO:0045787,GO:0046872,GO:0003810,GO:0005913,GO:0009887	positive regulation of keratinocyte proliferation|membrane|transferase activity|transferase activity, transferring acyl groups|peptide cross-linking|protein metabolic process|keratinocyte differentiation|intrinsic component of membrane|keratinization|positive regulation of cell cycle|metal ion binding|protein-glutamine gamma-glutamyltransferase activity|cell-cell adherens junction|animal organ mo…
Slc7a11	6.96709	6.44993e-06	Up	GO:0070527,GO:0005886,GO:0005887,GO:0006865,GO:0009636,GO:0009986,GO:0015179,GO:0015327,GO:0015813,GO:0016020,GO:0016021,GO:0022857,GO:0003333,GO:0043231,GO:0005791,GO:0055085,GO:0005856	platelet aggregation|plasma membrane|integral component of plasma membrane|amino acid transport|response to toxic substance|cell surface|L-amino acid transmembrane transporter activity|cystine:glutamate antiporter activity|L-glutamate transmembrane transport|membrane|integral component of membrane|transmembrane transporter activity|amino acid transmembrane transport|intracellular membrane-bounded…	mmu04216	Ferroptosis
C3ar1	6.94908	4.19039e-21	Up	GO:0030335,GO:0007186,GO:0002462,GO:0045766,GO:0007200,GO:0004871,GO:0048661,GO:0007204,GO:0004875,GO:0050900,GO:0004876,GO:0004930,GO:0072126,GO:0008217,GO:0005886,GO:0090023,GO:0010575,GO:0005887,GO:2000573,GO:0010759,GO:0006935,GO:0001850,GO:0016020,GO:0006954,GO:0002430,GO:0016021,GO:0007165	positive regulation of cell migration|G-protein coupled receptor signaling pathway|tolerance induction to nonself antigen|positive regulation of angiogenesis|phospholipase C-activating G-protein coupled receptor signaling pathway|signal transducer activity|positive regulation of smooth muscle cell proliferation|positive regulation of cytosolic calcium ion concentration|complement receptor activit…	mmu04080,mmu04610,mmu05150	Neuroactive ligand-receptor interaction|Complement and coagulation cascades|Staphylococcus aureus infection
Oasl1	6.9458	6.75354e-24	Up	GO:0051607,GO:0005829,GO:0003677,GO:0060700,GO:0006955,GO:0003723,GO:0009615,GO:0003725,GO:0005524,GO:0005634,GO:0016020,GO:0016740,GO:0005654,GO:0045071,GO:0005730,GO:0001730,GO:0045087,GO:0005737,GO:0002376	defense response to virus|cytosol|DNA binding|regulation of ribonuclease activity|immune response|RNA binding|response to virus|double-stranded RNA binding|ATP binding|nucleus|membrane|transferase activity|nucleoplasm|negative regulation of viral genome replication|nucleolus|2'-5'-oligoadenylate synthetase activity|innate immune response|cytoplasm|immune system process	mmu05165	Human papillomavirus infection
Ticrr	6.92199	1.37236e-05	Up	GO:0006260,GO:0006281,GO:0006974,GO:0007049,GO:0010212,GO:0030174,GO:0033314,GO:0003682,GO:0005634,GO:0005654	DNA replication|DNA repair|cellular response to DNA damage stimulus|cell cycle|response to ionizing radiation|regulation of DNA-dependent DNA replication initiation|mitotic DNA replication checkpoint|chromatin binding|nucleus|nucleoplasm
Cngb3	6.91565	0.0107837	Up	GO:0016021,GO:0005222,GO:0030553,GO:0005223,GO:0005249,GO:0005515,GO:0005886,GO:0005887,GO:0042391,GO:0006811,GO:0050896,GO:0006812,GO:0071805,GO:0007601,GO:0000166,GO:0098655,GO:0009187,GO:0001750,GO:1902495,GO:0016020,GO:0005221	integral component of membrane|intracellular cAMP activated cation channel activity|cGMP binding|intracellular cGMP activated cation channel activity|voltage-gated potassium channel activity|protein binding|plasma membrane|integral component of plasma membrane|regulation of membrane potential|ion transport|response to stimulus|cation transport|potassium ion transmembrane transport|visual percepti…	mmu04024	cAMP signaling pathway
Vcan	6.89152	1.37086e-10	Up	GO:0019903,GO:0005509,GO:0030246,GO:0005540,GO:0031012,GO:0005576,GO:0005578,GO:0005615,GO:0043666,GO:0007155,GO:0007417,GO:0007507,GO:0001501,GO:0008347,GO:0001657,GO:0009986,GO:0005201	protein phosphatase binding|calcium ion binding|carbohydrate binding|hyaluronic acid binding|extracellular matrix|extracellular region|proteinaceous extracellular matrix|extracellular space|regulation of phosphoprotein phosphatase activity|cell adhesion|central nervous system development|heart development|skeletal system development|glial cell migration|ureteric bud development|cell surface|extra…	mmu04514	Cell adhesion molecules (CAMs)
Krt78	6.88567	0.0251355	Up	GO:0003674,GO:0008150	molecular_function|biological_process
Ocstamp	6.83991	0.000945998	Up	GO:0016021,GO:0030154,GO:0034241,GO:0045672,GO:0071356,GO:0071391,GO:0072674,GO:0090290,GO:0003674,GO:0005575,GO:0016020	integral component of membrane|cell differentiation|positive regulation of macrophage fusion|positive regulation of osteoclast differentiation|cellular response to tumor necrosis factor|cellular response to estrogen stimulus|multinuclear osteoclast differentiation|positive regulation of osteoclast proliferation|molecular_function|cellular_component|membrane
Stra6l	6.83291	0.00987026	Up	GO:0016020,GO:0016021,GO:0034633,GO:0042573,GO:0071939,GO:0005515,GO:0005886	membrane|integral component of membrane|retinol transport|retinoic acid metabolic process|vitamin A import|protein binding|plasma membrane
Tubb3	6.75495	9.20039e-09	Up	GO:0030424,GO:0007017,GO:0000278,GO:0030425,GO:0003924,GO:0042277,GO:0007411,GO:0005200,GO:0043025,GO:0005515,GO:0005525,GO:0005622,GO:0071944,GO:0005737,GO:0015630,GO:0030182,GO:0005856,GO:0000166,GO:0005874,GO:0000226	axon|microtubule-based process|mitotic cell cycle|dendrite|GTPase activity|peptide binding|axon guidance|structural constituent of cytoskeleton|neuronal cell body|protein binding|GTP binding|intracellular|cell periphery|cytoplasm|microtubule cytoskeleton|neuron differentiation|cytoskeleton|nucleotide binding|microtubule|microtubule cytoskeleton organization	mmu04145,mmu04540	Phagosome|Gap junction
Khdc1a	6.70338	0.0419416	Up	GO:0006915,GO:0008150,GO:0008266,GO:0042802,GO:0003723,GO:0005515,GO:0005737	apoptotic process|biological_process|poly(U) RNA binding|identical protein binding|RNA binding|protein binding|cytoplasm
Hsf2bp	6.65007	0.0389123	Up	GO:0005515,GO:0005737,GO:0005829	protein binding|cytoplasm|cytosol
Lrr1	6.60023	0.0245078	Up	GO:0007165,GO:0003674,GO:0005737,GO:0005886	signal transduction|molecular_function|cytoplasm|plasma membrane
Ccl12	6.55941	5.38e-05	Up	GO:0006935,GO:0006954,GO:0006955,GO:0007010,GO:0007186,GO:0048246,GO:0008009,GO:0048247,GO:0008360,GO:0070098,GO:0019221,GO:0070374,GO:0070664,GO:0071346,GO:0071347,GO:0071356,GO:0071407,GO:0090280,GO:0000165,GO:0001525,GO:0002548,GO:0002687,GO:0005125,GO:0005576,GO:0005615,GO:0030593,GO:0031663,GO:0031727,GO:0034351,GO:0043491,GO:0043524,GO:0043547,GO:2000502,GO:0043615,GO:0048020,GO:0048245	chemotaxis|inflammatory response|immune response|cytoskeleton organization|G-protein coupled receptor signaling pathway|macrophage chemotaxis|chemokine activity|lymphocyte chemotaxis|regulation of cell shape|chemokine-mediated signaling pathway|cytokine-mediated signaling pathway|positive regulation of ERK1 and ERK2 cascade|negative regulation of leukocyte proliferation|cellular response to inter…	mmu04668,mmu04060,mmu04621,mmu04657,mmu04062,mmu05323,mmu05418,mmu04933,mmu05164,mmu05168,mmu05144,mmu05142	TNF signaling pathway|Cytokine-cytokine receptor interaction|NOD-like receptor signaling pathway|IL-17 signaling pathway|Chemokine signaling pathway|Rheumatoid arthritis|Fluid shear stress and atherosclerosis|AGE-RAGE signaling pathway in diabetic complications|Influenza A|Herpes simplex infection|Malaria|Chagas disease (American trypanosomiasis)
Mab21l3	6.51212	0.00515245	Up	GO:0003674,GO:0005575,GO:0008150	molecular_function|cellular_component|biological_process
Robo3	6.48857	0.00261179	Up	GO:0071679,GO:0007275,GO:0007399,GO:0007411,GO:0016020,GO:0016021,GO:0016199,GO:0030154,GO:0030424,GO:0035385,GO:0001764,GO:0061642,GO:0005515,GO:0061643,GO:0006935	commissural neuron axon guidance|multicellular organism development|nervous system development|axon guidance|membrane|integral component of membrane|axon midline choice point recognition|cell differentiation|axon|Roundabout signaling pathway|neuron migration|chemoattraction of axon|protein binding|chemorepulsion of axon|chemotaxis	mmu04360	Axon guidance
Aif1	6.46328	1.4697e-06	Up	GO:0005737,GO:0005829,GO:0005856,GO:0005884,GO:0005886,GO:0043066,GO:0006911,GO:0043204,GO:0010629,GO:0045429,GO:0014739,GO:0046872,GO:0048471,GO:0048661,GO:0048662,GO:0051015,GO:0051017,GO:0001726,GO:0001774,GO:0001891,GO:0001934,GO:0003779,GO:0005509,GO:0005515,GO:0005634,GO:0016020,GO:0016601,GO:0030027,GO:0030041,GO:0030335,GO:0032587,GO:0071672,GO:0071673,GO:0042102,GO:0090026,GO:0042995,GO:…	cytoplasm|cytosol|cytoskeleton|actin filament|plasma membrane|negative regulation of apoptotic process|phagocytosis, engulfment|perikaryon|negative regulation of gene expression|positive regulation of nitric oxide biosynthetic process|positive regulation of muscle hyperplasia|metal ion binding|perinuclear region of cytoplasm|positive regulation of smooth muscle cell proliferation|negative regulat…
Apol7b	6.41738	0.048209	Up	GO:0050896,GO:0005575,GO:0008289,GO:0016020	response to stimulus|cellular_component|lipid binding|membrane
Cfb	6.41733	1.095e-14	Up	GO:0005615,GO:0006508,GO:0006956,GO:0006957,GO:0008233,GO:0008236,GO:0008283,GO:0016787,GO:0045087,GO:0097066,GO:0002376,GO:0004252,GO:0005576	extracellular space|proteolysis|complement activation|complement activation, alternative pathway|peptidase activity|serine-type peptidase activity|cell proliferation|hydrolase activity|innate immune response|response to thyroid hormone|immune system process|serine-type endopeptidase activity|extracellular region	mmu04610,mmu05150	Complement and coagulation cascades|Staphylococcus aureus infection
Dlgap1	6.40472	0.016655	Up	GO:0061136,GO:0014069,GO:0065003,GO:0070842,GO:0016020,GO:0019904,GO:0023052,GO:0030054,GO:0035418,GO:0044877,GO:0045202,GO:0005515,GO:0005886,GO:0045211,GO:0007268	regulation of proteasomal protein catabolic process|postsynaptic density|protein-containing complex assembly|aggresome assembly|membrane|protein domain specific binding|signaling|cell junction|protein localization to synapse|protein-containing complex binding|synapse|protein binding|plasma membrane|postsynaptic membrane|chemical synaptic transmission	mmu04724	Glutamatergic synapse
Ninj2	6.34512	0.0483525	Up	GO:0042246,GO:0007155,GO:0016020,GO:0016021	tissue regeneration|cell adhesion|membrane|integral component of membrane
Tnip3	6.31176	6.32474e-18	Up	GO:0031593,GO:0034142,GO:0043124,GO:0045944,GO:0071222,GO:0002756,GO:0005737,GO:0019901	polyubiquitin modification-dependent protein binding|toll-like receptor 4 signaling pathway|negative regulation of I-kappaB kinase/NF-kappaB signaling|positive regulation of transcription by RNA polymerase II|cellular response to lipopolysaccharide|MyD88-independent toll-like receptor signaling pathway|cytoplasm|protein kinase binding
Gm5431	6.3041	6.79682e-19	Up	GO:0035458,GO:0003924,GO:0005789,GO:0006952	cellular response to interferon-beta|GTPase activity|endoplasmic reticulum membrane|defense response	mmu04668	TNF signaling pathway
Dscaml1	6.29686	0.000151156	Up	GO:0007162,GO:0007399,GO:0007417,GO:0007420,GO:0009986,GO:0016020,GO:0016021,GO:0016338,GO:0030054,GO:0042803,GO:0045202,GO:0005886,GO:0048704,GO:0007155,GO:0070593,GO:0007156	negative regulation of cell adhesion|nervous system development|central nervous system development|brain development|cell surface|membrane|integral component of membrane|calcium-independent cell-cell adhesion via plasma membrane cell-adhesion molecules|cell junction|protein homodimerization activity|synapse|plasma membrane|embryonic skeletal system morphogenesis|cell adhesion|dendrite self-avoida…
Fam196a	6.28082	0.00109713	Up	GO:0003674,GO:0005575,GO:0008150	molecular_function|cellular_component|biological_process
Arsi	6.27616	4.16705e-06	Up	GO:0005783,GO:0008152,GO:0008484,GO:0016787,GO:0046872,GO:0003824,GO:0005575,GO:0005576	endoplasmic reticulum|metabolic process|sulfuric ester hydrolase activity|hydrolase activity|metal ion binding|catalytic activity|cellular_component|extracellular region
Parpbp	6.27002	2.26657e-05	Up	GO:0005634,GO:0005654,GO:0005737,GO:0006281,GO:0006974,GO:2000042,GO:0000785,GO:0003674,GO:0003677	nucleus|nucleoplasm|cytoplasm|DNA repair|cellular response to DNA damage stimulus|negative regulation of double-strand break repair via homologous recombination|chromatin|molecular_function|DNA binding
Serpina3n	6.2652	8.72541e-65	Up	GO:0005615,GO:0006953,GO:0010466,GO:0010951,GO:0030414,GO:0034097,GO:0043434,GO:0004867,GO:0005576	extracellular space|acute-phase response|negative regulation of peptidase activity|negative regulation of endopeptidase activity|peptidase inhibitor activity|response to cytokine|response to peptide hormone|serine-type endopeptidase inhibitor activity|extracellular region
S100a3	6.23509	0.0350193	Up	GO:0005829,GO:0008270,GO:0046872,GO:0046914,GO:0005509,GO:0005730,GO:0005737	cytosol|zinc ion binding|metal ion binding|transition metal ion binding|calcium ion binding|nucleolus|cytoplasm
Socs3	6.23158	2.21268e-17	Up	GO:0060674,GO:0045595,GO:0005515,GO:0060707,GO:0045597,GO:0005737,GO:0060708,GO:0006469,GO:0007165,GO:0007259,GO:0009968,GO:0046426,GO:0019221,GO:0035556,GO:1990830,GO:0046627,GO:0040008,GO:0042532,GO:0001784,GO:0050728,GO:0043066,GO:0001932,GO:0060670,GO:0004860	placenta blood vessel development|regulation of cell differentiation|protein binding|trophoblast giant cell differentiation|positive regulation of cell differentiation|cytoplasm|spongiotrophoblast differentiation|negative regulation of protein kinase activity|signal transduction|JAK-STAT cascade|negative regulation of signal transduction|negative regulation of JAK-STAT cascade|cytokine-mediated s…	mmu04120,mmu04630,mmu04668,mmu04910,mmu04920,mmu04917,mmu04380,mmu04930,mmu04932,mmu04931,mmu05164,mmu05160,mmu05168	Ubiquitin mediated proteolysis|Jak-STAT signaling pathway|TNF signaling pathway|Insulin signaling pathway|Adipocytokine signaling pathway|Prolactin signaling pathway|Osteoclast differentiation|Type II diabetes mellitus|Non-alcoholic fatty liver disease (NAFLD)|Insulin resistance|Influenza A|Hepatitis C|Herpes simplex infection
Cldn4	6.12906	1.26674e-06	Up	GO:0016328,GO:0005886,GO:0030054,GO:0034707,GO:0005887,GO:0005923,GO:0006811,GO:0006821,GO:0061436,GO:0009925,GO:0070293,GO:0016020,GO:0016021,GO:0016324,GO:0005198,GO:0016327,GO:0005254,GO:0005515	lateral plasma membrane|plasma membrane|cell junction|chloride channel complex|integral component of plasma membrane|bicellular tight junction|ion transport|chloride transport|establishment of skin barrier|basal plasma membrane|renal absorption|membrane|integral component of membrane|apical plasma membrane|structural molecule activity|apicolateral plasma membrane|chloride channel activity|protein…	mmu04514,mmu04530,mmu04670,mmu05160	Cell adhesion molecules (CAMs)|Tight junction|Leukocyte transendothelial migration|Hepatitis C
B4galnt4	6.06776	0.0026363	Up	GO:0016020,GO:0016021,GO:0016740,GO:0032580,GO:0033842,GO:0005794,GO:0008376	membrane|integral component of membrane|transferase activity|Golgi cisterna membrane|N-acetyl-beta-glucosaminyl-glycoprotein 4-beta-N-acetylgalactosaminyltransferase activity|Golgi apparatus|acetylgalactosaminyltransferase activity
Trem2	6.06663	6.31985e-14	Up	GO:1903078,GO:0050731,GO:0005515,GO:1903082,GO:0050850,GO:0005543,GO:2000350,GO:0070374,GO:0005576,GO:0005886,GO:0006911,GO:0016020,GO:0016021,GO:0070392,GO:0030316,GO:0070891,GO:0031663,GO:0071223,GO:0032497,GO:0071224,GO:0032499,GO:0001530,GO:0097028,GO:0042834,GO:0002588,GO:0097110,GO:0045087,GO:0004888	positive regulation of protein localization to plasma membrane|positive regulation of peptidyl-tyrosine phosphorylation|protein binding|positive regulation of C-C chemokine receptor CCR7 signaling pathway|positive regulation of calcium-mediated signaling|phospholipid binding|positive regulation of CD40 signaling pathway|positive regulation of ERK1 and ERK2 cascade|extracellular region|plasma memb…	mmu04380	Osteoclast differentiation
Plac8	6.04395	1.32559e-16	Up	GO:0008284,GO:0009409,GO:0040015,GO:0042742,GO:0043066,GO:0045944,GO:0050873,GO:0003682,GO:0005515,GO:0005634	positive regulation of cell proliferation|response to cold|negative regulation of multicellular organism growth|defense response to bacterium|negative regulation of apoptotic process|positive regulation of transcription by RNA polymerase II|brown fat cell differentiation|chromatin binding|protein binding|nucleus
Selp	6.03233	1.18636e-18	Up	GO:0005887,GO:0006954,GO:0007155,GO:0007157,GO:0007159,GO:0008201,GO:0042806,GO:0009897,GO:0045785,GO:0046872,GO:0010572,GO:0048306,GO:0050900,GO:0050901,GO:0070492,GO:0071354,GO:0001530,GO:0002687,GO:0002691,GO:0005509,GO:0005515,GO:0005615,GO:0005886,GO:0014068,GO:0016020,GO:0016021,GO:0016339,GO:0030246,GO:0031092,GO:0033623,GO:0098609,GO:0033691,GO:0035584	integral component of plasma membrane|inflammatory response|cell adhesion|heterophilic cell-cell adhesion via plasma membrane cell adhesion molecules|leukocyte cell-cell adhesion|heparin binding|fucose binding|external side of plasma membrane|positive regulation of cell adhesion|metal ion binding|positive regulation of platelet activation|calcium-dependent protein binding|leukocyte migration|leuk…	mmu04514,mmu05150,mmu05144	Cell adhesion molecules (CAMs)|Staphylococcus aureus infection|Malaria
Ms4a6d	5.97926	5.78475e-05	Up	GO:0016020,GO:0016021,GO:0003674,GO:0005575,GO:0008150	membrane|integral component of membrane|molecular_function|cellular_component|biological_process
Has2	5.93201	2.28532e-06	Up	GO:0060349,GO:0030335,GO:0005887,GO:0085029,GO:0036120,GO:0007155,GO:0036302,GO:0008284,GO:0090500,GO:0010838,GO:0014911,GO:0016020,GO:0016021,GO:0045226,GO:0016740,GO:1900026,GO:0016757,GO:1900127,GO:0050501,GO:0030212,GO:1900625,GO:0030213,GO:0001570,GO:1901201,GO:0005737,GO:0051549	bone morphogenesis|positive regulation of cell migration|integral component of plasma membrane|extracellular matrix assembly|cellular response to platelet-derived growth factor stimulus|cell adhesion|atrioventricular canal development|positive regulation of cell proliferation|endocardial cushion to mesenchymal transition|positive regulation of keratinocyte proliferation|positive regulation of smo…
Hcn1	5.87961	0.000215307	Up	GO:0005267,GO:0005272,GO:0005515,GO:0005546,GO:0005547,GO:0005737,GO:0005886,GO:0030424,GO:0005887,GO:0030425,GO:0030552,GO:0032590,GO:0034765,GO:0046549,GO:0035725,GO:0051289,GO:0036477,GO:0051592,GO:0042391,GO:0055085,GO:0071320,GO:0071805,GO:0000166,GO:0003254,GO:0005216,GO:0097440,GO:0005222,GO:0005244,GO:0005248,GO:0005249,GO:0006811,GO:0006813,GO:0006814,GO:0008022,GO:0009986,GO:0016020,GO:…	potassium channel activity|sodium channel activity|protein binding|phosphatidylinositol-4,5-bisphosphate binding|phosphatidylinositol-3,4,5-trisphosphate binding|cytoplasm|plasma membrane|axon|integral component of plasma membrane|dendrite|cAMP binding|dendrite membrane|regulation of ion transmembrane transport|retinal cone cell development|sodium ion transmembrane transport|protein homotetrameri…
Apod	5.74663	3.94355e-24	Up	GO:2000098,GO:0042308,GO:0005615,GO:2000405,GO:0043025,GO:0005622,GO:0048471,GO:0005737,GO:0005783,GO:0006006,GO:0006629,GO:0006869,GO:0048662,GO:0007568,GO:0051895,GO:0008289,GO:0060588,GO:0010642,GO:0015485,GO:0000302,GO:0071638,GO:0022626,GO:1900016,GO:0030425,GO:0005576	negative regulation of smooth muscle cell-matrix adhesion|negative regulation of protein import into nucleus|extracellular space|negative regulation of T cell migration|neuronal cell body|intracellular|perinuclear region of cytoplasm|cytoplasm|endoplasmic reticulum|glucose metabolic process|lipid metabolic process|lipid transport|negative regulation of smooth muscle cell proliferation|aging|negat…
Ifi27l2a	5.73298	7.23238e-42	Up	GO:0006919,GO:0007568,GO:0009615,GO:0016020,GO:0016021,GO:0097190,GO:0003674,GO:0005575,GO:0005739	activation of cysteine-type endopeptidase activity involved in apoptotic process|aging|response to virus|membrane|integral component of membrane|apoptotic signaling pathway|molecular_function|cellular_component|mitochondrion
Ly6c2	5.72751	2.89513e-15	Up	GO:0005886,GO:0016020,GO:0031225	plasma membrane|membrane|anchored component of membrane
Phyhipl	5.69715	0.0416393	Up	GO:0008150,GO:0003674,GO:0005737,GO:0005739	biological_process|molecular_function|cytoplasm|mitochondrion
Serpina3g	5.68597	7.38422e-23	Up	GO:0004869,GO:0005615,GO:0005634,GO:0005737,GO:0006915,GO:0010466,GO:0010951,GO:0030414,GO:0034097,GO:0043434,GO:0002250,GO:0002376,GO:0004867	cysteine-type endopeptidase inhibitor activity|extracellular space|nucleus|cytoplasm|apoptotic process|negative regulation of peptidase activity|negative regulation of endopeptidase activity|peptidase inhibitor activity|response to cytokine|response to peptide hormone|adaptive immune response|immune system process|serine-type endopeptidase inhibitor activity
Oas2	5.59899	5.38086e-09	Up	GO:0060700,GO:0043231,GO:0005783,GO:0001730,GO:1903487,GO:0045071,GO:0005829,GO:0002376,GO:0045087,GO:0003723,GO:0046872,GO:0003725,GO:0005524,GO:0006401,GO:0005634,GO:0048471,GO:0006955,GO:0051607,GO:0009615,GO:0005654,GO:0016020,GO:0000166,GO:0016740,GO:0005737,GO:0060337,GO:0016779,GO:0005739	regulation of ribonuclease activity|intracellular membrane-bounded organelle|endoplasmic reticulum|2'-5'-oligoadenylate synthetase activity|regulation of lactation|negative regulation of viral genome replication|cytosol|immune system process|innate immune response|RNA binding|metal ion binding|double-stranded RNA binding|ATP binding|RNA catabolic process|nucleus|perinuclear region of cytoplasm|im…	mmu04621,mmu05162,mmu05164,mmu05160,mmu05168	NOD-like receptor signaling pathway|Measles|Influenza A|Hepatitis C|Herpes simplex infection
Mcidas	5.59629	7.43067e-09	Up	GO:0006351,GO:0006355,GO:0007049,GO:0007346,GO:0016604,GO:0030030,GO:0042802,GO:0044458,GO:0003713,GO:0005634,GO:0006275	transcription, DNA-templated|regulation of transcription, DNA-templated|cell cycle|regulation of mitotic cell cycle|nuclear body|cell projection organization|identical protein binding|motile cilium assembly|transcription coactivator activity|nucleus|regulation of DNA replication
Eda2r	5.57703	1.19657e-07	Up	GO:0007275,GO:0009888,GO:0012501,GO:0016020,GO:0016021,GO:0030154,GO:0038023,GO:0043123,GO:0046330,GO:0005622,GO:0051092,GO:0005886,GO:0072332,GO:0005887	multicellular organism development|tissue development|programmed cell death|membrane|integral component of membrane|cell differentiation|signaling receptor activity|positive regulation of I-kappaB kinase/NF-kappaB signaling|positive regulation of JNK cascade|intracellular|positive regulation of NF-kappaB transcription factor activity|plasma membrane|intrinsic apoptotic signaling pathway by p53 cl…	mmu04060	Cytokine-cytokine receptor interaction
Krt87	5.50963	0.000734435	Up	GO:0008150,GO:0045095,GO:0003674,GO:0005198,GO:0005882	biological_process|keratin filament|molecular_function|structural molecule activity|intermediate filament
Serpinb9b	5.49595	1.05294e-10	Up	GO:0005737,GO:0010951,GO:0019835,GO:0004867,GO:0005515,GO:0005615	cytoplasm|negative regulation of endopeptidase activity|cytolysis|serine-type endopeptidase inhibitor activity|protein binding|extracellular space	mmu05146	Amoebiasis
Phgr1	5.49439	0.0255818	Up	GO:0003674,GO:0005575,GO:0008150	molecular_function|cellular_component|biological_process
Col2a1	5.49101	0.0267082	Up	GO:0005576,GO:0005578,GO:0005581,GO:0005585,GO:0005604,GO:0035108,GO:0005615,GO:0042289,GO:0042472,GO:0005737,GO:0042802,GO:0046872,GO:0048407,GO:0048705,GO:0048839,GO:0051216,GO:0060021,GO:0001501,GO:0001502,GO:0001503,GO:0001894,GO:0001958,GO:0002062,GO:0003007,GO:0005201,GO:0006029,GO:0007417,GO:0007601,GO:0007605,GO:0010468,GO:0030199,GO:0060174,GO:0060272,GO:0030903,GO:0060348,GO:0031012,GO:…	extracellular region|proteinaceous extracellular matrix|collagen trimer|collagen type II trimer|basement membrane|limb morphogenesis|extracellular space|MHC class II protein binding|inner ear morphogenesis|cytoplasm|identical protein binding|metal ion binding|platelet-derived growth factor binding|skeletal system morphogenesis|inner ear development|cartilage development|roof of mouth development|…	mmu04151,mmu04512,mmu04510,mmu04974,mmu05165	PI3K-Akt signaling pathway|ECM-receptor interaction|Focal adhesion|Protein digestion and absorption|Human papillomavirus infection
Spns3	5.4314	0.0491956	Up	GO:0016020,GO:0016021,GO:0031982,GO:0040011,GO:0046624,GO:0055085,GO:0003376,GO:0005765,GO:0006869	membrane|integral component of membrane|vesicle|locomotion|sphingolipid transporter activity|transmembrane transport|sphingosine-1-phosphate signaling pathway|lysosomal membrane|lipid transport
Apol9b	5.34194	4.26745e-22	Up	GO:0008289,GO:0016020,GO:0050896,GO:0003674,GO:0005575,GO:0008150	lipid binding|membrane|response to stimulus|molecular_function|cellular_component|biological_process
Ifit1	5.33134	4.55678e-38	Up	GO:0005515,GO:0005737,GO:0005829,GO:0009615,GO:0035457,GO:0035458,GO:0045087,GO:0051607,GO:0002376,GO:0003723	protein binding|cytoplasm|cytosol|response to virus|cellular response to interferon-alpha|cellular response to interferon-beta|innate immune response|defense response to virus|immune system process|RNA binding	mmu05160,mmu05168	Hepatitis C|Herpes simplex infection
Sfrp1	5.28657	7.24298e-24	Up	GO:1902043,GO:1904956,GO:2000041,GO:2000052,GO:0005576,GO:2000054,GO:0005578,GO:2000080,GO:0005615,GO:2000270,GO:2000271,GO:2001238,GO:0005622,GO:0005829,GO:0010629,GO:0005886,GO:0010719,GO:0007275,GO:0010975,GO:0008144,GO:0014034,GO:0014070,GO:0016021,GO:0016055,GO:0030308,GO:0017147,GO:0030336,GO:0030514,GO:0021915,GO:0031012,GO:0033689,GO:0001657,GO:0045578,GO:0034446,GO:0001756,GO:0045600,GO:…	positive regulation of extrinsic apoptotic signaling pathway via death domain receptors|regulation of midbrain dopaminergic neuron differentiation|negative regulation of planar cell polarity pathway involved in axis elongation|positive regulation of non-canonical Wnt signaling pathway|extracellular region|negative regulation of Wnt signaling pathway involved in dorsal/ventral axis specification|p…	mmu04310	Wnt signaling pathway
Pcdhb21	5.28429	0.031771	Up	GO:0007267,GO:0007268,GO:0007416,GO:0003674,GO:0005887,GO:0007155	cell-cell signaling|chemical synaptic transmission|synapse assembly|molecular_function|integral component of plasma membrane|cell adhesion
Tmem8c	5.28355	0.0028748	Up	GO:0005886,GO:0007517,GO:0007520,GO:0014905,GO:0016020,GO:0016021,GO:0043403,GO:0045026,GO:0005515	plasma membrane|muscle organ development|myoblast fusion|myoblast fusion involved in skeletal muscle regeneration|membrane|integral component of membrane|skeletal muscle tissue regeneration|plasma membrane fusion|protein binding
Ccl20	5.25335	0.00122585	Up	GO:0070374,GO:0031731,GO:0005515,GO:0071346,GO:0035584,GO:0005576,GO:0071347,GO:0043547,GO:0005615,GO:0071356,GO:0006935,GO:0006954,GO:0048020,GO:0006955,GO:0072678,GO:0048247,GO:0007186,GO:0072679,GO:0050726,GO:0008009,GO:2000319,GO:0051770,GO:0002548,GO:2000406,GO:0060326,GO:0030593,GO:0002724,GO:0070098,GO:0005125	positive regulation of ERK1 and ERK2 cascade|CCR6 chemokine receptor binding|protein binding|cellular response to interferon-gamma|calcium-mediated signaling using intracellular calcium source|extracellular region|cellular response to interleukin-1|positive regulation of GTPase activity|extracellular space|cellular response to tumor necrosis factor|chemotaxis|inflammatory response|CCR chemokine r…	mmu04668,mmu04060,mmu04657,mmu04062,mmu05323	TNF signaling pathway|Cytokine-cytokine receptor interaction|IL-17 signaling pathway|Chemokine signaling pathway|Rheumatoid arthritis
Slfn8	5.25175	1.8021e-09	Up	GO:0008150,GO:0051607,GO:0000049,GO:0003674,GO:0005622	biological_process|defense response to virus|tRNA binding|molecular_function|intracellular
Ms4a4c	5.25078	7.29846e-25	Up	GO:0003674,GO:0005575,GO:0008150	molecular_function|cellular_component|biological_process
Ch25h	5.18352	3.72416e-07	Up	GO:0016020,GO:0005506,GO:0016021,GO:0005783,GO:0016126,GO:0005789,GO:0006629,GO:0006694,GO:0008202,GO:0008203,GO:0016491,GO:0008395,GO:0035754,GO:0000254,GO:0046872,GO:0008610,GO:0001567,GO:0055114,GO:0004497	membrane|iron ion binding|integral component of membrane|endoplasmic reticulum|sterol biosynthetic process|endoplasmic reticulum membrane|lipid metabolic process|steroid biosynthetic process|steroid metabolic process|cholesterol metabolic process|oxidoreductase activity|steroid hydroxylase activity|B cell chemotaxis|C-4 methylsterol oxidase activity|metal ion binding|lipid biosynthetic process|ch…	mmu00120	Primary bile acid biosynthesis
1700066B19Rik	5.10403	0.0354844	Up	GO:0003674,GO:0005575,GO:0008150	molecular_function|cellular_component|biological_process
F830016B08Rik	5.10146	5.65067e-09	Up	GO:0035458,GO:0003924,GO:0005789,GO:0006952	cellular response to interferon-beta|GTPase activity|endoplasmic reticulum membrane|defense response
Tnf	5.07636	0.00198476	Up	GO:0045121,GO:0045123,GO:0045416,GO:0045429,GO:0001932,GO:0045662,GO:0001934,GO:0045668,GO:0001937,GO:0045670,GO:0002020,GO:0045994,GO:0045672,GO:0046325,GO:0045732,GO:0002037,GO:0045760,GO:0002439,GO:0046330,GO:0005622,GO:0002740,GO:0005886,GO:0002876,GO:0048661,GO:0005887,GO:0002925,GO:0050708,GO:0051091,GO:0050715,GO:0006006,GO:0051092,GO:0050727,GO:0006915,GO:0051222,GO:0050729,GO:0006919,GO:…	membrane raft|cellular extravasation|positive regulation of interleukin-8 biosynthetic process|positive regulation of nitric oxide biosynthetic process|regulation of protein phosphorylation|negative regulation of myoblast differentiation|positive regulation of protein phosphorylation|negative regulation of osteoblast differentiation|negative regulation of endothelial cell proliferation|regulation…	mmu04010,mmu04350,mmu04064,mmu04668,mmu04071,mmu04150,mmu04060,mmu04210,mmu04217,mmu04640,mmu04620,mmu04621,mmu04622,mmu04625,mmu04650,mmu04612,mmu04660,mmu04657,mmu04664,mmu04920,mmu04380,mmu05205,mmu05310,mmu05322,mmu05323,mmu05321,mmu05330,mmu05332,mmu05010,mmu05014,mmu05418,mmu05410,mmu05414,mmu04930,mmu04940,mmu04932,mmu04931,mmu04933,mmu05133,mmu05134,mmu05152,mmu05166,mmu05164,mmu05161,mmu…	MAPK signaling pathway|TGF-beta signaling pathway|NF-kappa B signaling pathway|TNF signaling pathway|Sphingolipid signaling pathway|mTOR signaling pathway|Cytokine-cytokine receptor interaction|Apoptosis|Necroptosis|Hematopoietic cell lineage|Toll-like receptor signaling pathway|NOD-like receptor signaling pathway|RIG-I-like receptor signaling pathway|C-type lectin receptor signaling pathway|Natu…
Gpr85	5.07054	0.00146678	Up	GO:0005783,GO:0005886,GO:0005887,GO:0007165,GO:0007186,GO:0016020,GO:0016021,GO:0004871,GO:0004930,GO:0005057	endoplasmic reticulum|plasma membrane|integral component of plasma membrane|signal transduction|G-protein coupled receptor signaling pathway|membrane|integral component of membrane|signal transducer activity|G-protein coupled receptor activity|signal transducer activity, downstream of receptor
Etv4	5.0261	0.00171926	Up	GO:0045893,GO:0003700,GO:0005622,GO:0045944,GO:0005634,GO:0005730,GO:0006351,GO:0006355,GO:0006357,GO:0048863,GO:0008045,GO:0060444,GO:0010628,GO:0060762,GO:0030154,GO:0000978,GO:0033600,GO:0000981,GO:0043565,GO:0003677	positive regulation of transcription, DNA-templated|DNA binding transcription factor activity|intracellular|positive regulation of transcription by RNA polymerase II|nucleus|nucleolus|transcription, DNA-templated|regulation of transcription, DNA-templated|regulation of transcription by RNA polymerase II|stem cell differentiation|motor neuron axon guidance|branching involved in mammary gland duct …	mmu05202	Transcriptional misregulation in cancers
Rad51	4.90299	4.48127e-06	Up	GO:0000730,GO:0000784,GO:0000785,GO:0000790,GO:0000793,GO:0004520,GO:0000794,GO:0005515,GO:0000795,GO:0005524,GO:0005634,GO:0005654,GO:0007131,GO:0005657,GO:0005730,GO:0008022,GO:0005737,GO:0008094,GO:0010212,GO:0010569,GO:0010833,GO:0000150,GO:0051260,GO:0016605,GO:0000166,GO:0051321,GO:0031297,GO:0000228,GO:0070182,GO:0000400,GO:0070192,GO:0000707,GO:0000722,GO:0071312,GO:0000724,GO:0071479,GO:…	DNA recombinase assembly|nuclear chromosome, telomeric region|chromatin|nuclear chromatin|condensed chromosome|endodeoxyribonuclease activity|condensed nuclear chromosome|protein binding|synaptonemal complex|ATP binding|nucleus|nucleoplasm|reciprocal meiotic recombination|replication fork|nucleolus|protein C-terminus binding|cytoplasm|DNA-dependent ATPase activity|response to ionizing radiation|r…	mmu03440,mmu03460,mmu05200,mmu05212	Homologous recombination|Fanconi anemia pathway|Pathways in cancer|Pancreatic cancer
Mmp25	4.87982	5.49293e-05	Up	GO:0006954,GO:0008233,GO:0008237,GO:0008270,GO:0009986,GO:0016020,GO:0016021,GO:0016504,GO:0016787,GO:0031012,GO:0031225,GO:0004222,GO:0046872,GO:0005886,GO:0060022,GO:0006508	inflammatory response|peptidase activity|metallopeptidase activity|zinc ion binding|cell surface|membrane|integral component of membrane|peptidase activator activity|hydrolase activity|extracellular matrix|anchored component of membrane|metalloendopeptidase activity|metal ion binding|plasma membrane|hard palate development|proteolysis
Clec5a	4.86891	4.95026e-19	Up	GO:0050715,GO:0002376,GO:0005515,GO:0005829,GO:0005886,GO:0009986,GO:0016020,GO:0016021,GO:0030099,GO:0030246,GO:0033033,GO:0043066,GO:0001618,GO:0045087,GO:0002076	positive regulation of cytokine secretion|immune system process|protein binding|cytosol|plasma membrane|cell surface|membrane|integral component of membrane|myeloid cell differentiation|carbohydrate binding|negative regulation of myeloid cell apoptotic process|negative regulation of apoptotic process|virus receptor activity|innate immune response|osteoblast development
Gbp6	4.84975	5.9447e-08	Up	GO:0035458,GO:0042832,GO:0044406,GO:0050830,GO:0071222,GO:0071346,GO:0003674,GO:0020005,GO:0031410	cellular response to interferon-beta|defense response to protozoan|adhesion of symbiont to host|defense response to Gram-positive bacterium|cellular response to lipopolysaccharide|cellular response to interferon-gamma|molecular_function|symbiont-containing vacuole membrane|cytoplasmic vesicle
Ifi44	4.83515	1.35206e-16	Up	GO:0003674,GO:0005737,GO:0008150	molecular_function|cytoplasm|biological_process
Tub	4.83468	0.0422988	Up	GO:0050896,GO:0005737,GO:0060041,GO:0005829,GO:0061512,GO:0005886,GO:0005929,GO:0006909,GO:0006910,GO:0097500,GO:0007605,GO:0016020,GO:1903441,GO:0035091,GO:1903546,GO:0044877,GO:0005515,GO:0045494,GO:0005576,GO:0050766,GO:0005634	response to stimulus|cytoplasm|retina development in camera-type eye|cytosol|protein localization to cilium|plasma membrane|cilium|phagocytosis|phagocytosis, recognition|receptor localization to non-motile cilium|sensory perception of sound|membrane|protein localization to ciliary membrane|phosphatidylinositol binding|protein localization to photoreceptor outer segment|protein-containing complex …
Cd72	4.83003	2.74327e-25	Up	GO:0030246,GO:0005887,GO:0016020,GO:0016021	carbohydrate binding|integral component of plasma membrane|membrane|integral component of membrane	mmu04662	B cell receptor signaling pathway
Sgol1	4.82023	3.9879e-06	Up	GO:0007059,GO:0000776,GO:0008608,GO:0010457,GO:0000779,GO:0000780,GO:0000922,GO:0005634,GO:0005654,GO:0005694,GO:0019900,GO:0005737,GO:0045132,GO:0005813,GO:0051301,GO:0005829,GO:0000775,GO:0071962,GO:0005856,GO:0007049	chromosome segregation|kinetochore|attachment of spindle microtubules to kinetochore|centriole-centriole cohesion|condensed chromosome, centromeric region|condensed nuclear chromosome, centromeric region|spindle pole|nucleus|nucleoplasm|chromosome|kinase binding|cytoplasm|meiotic chromosome segregation|centrosome|cell division|cytosol|chromosome, centromeric region|mitotic sister chromatid cohesi…
Ccne1	4.79517	1.7264e-08	Up	GO:0097134,GO:0016301,GO:0000723,GO:1903827,GO:0016538,GO:0005515,GO:0019901,GO:0005634,GO:0005654,GO:0005737,GO:0005813,GO:0006270,GO:0044877,GO:0006468,GO:0045597,GO:0051301,GO:0007049,GO:0000082,GO:0051726,GO:0007129,GO:0000122,GO:0070192,GO:0016055,GO:0000307	cyclin E1-CDK2 complex|kinase activity|telomere maintenance|regulation of cellular protein localization|cyclin-dependent protein serine/threonine kinase regulator activity|protein binding|protein kinase binding|nucleus|nucleoplasm|cytoplasm|centrosome|DNA replication initiation|protein-containing complex binding|protein phosphorylation|positive regulation of cell differentiation|cell division|cel…	mmu04151,mmu04110,mmu04114,mmu04115,mmu04218,mmu05200,mmu05206,mmu05203,mmu05226,mmu05215,mmu05222,mmu04934,mmu05162,mmu05161,mmu05165	PI3K-Akt signaling pathway|Cell cycle|Oocyte meiosis|p53 signaling pathway|Cellular senescence|Pathways in cancer|MicroRNAs in cancer|Viral carcinogenesis|Gastric cancer|Prostate cancer|Small cell lung cancer|Cushing's syndrome|Measles|Hepatitis B|Human papillomavirus infection
Thbs1	4.78949	1.4321e-07	Up	GO:0003151,GO:0003197,GO:0003417,GO:0005178,GO:0005509,GO:0005515,GO:0009612,GO:0005576,GO:0009749,GO:0005577,GO:0009897,GO:0005615,GO:0009986,GO:0010595,GO:0010596,GO:0010748,GO:0030141,GO:0010751,GO:0030169,GO:0010754,GO:0030194,GO:0010757,GO:0030198,GO:0030335,GO:0030511,GO:0000187,GO:0043236,GO:0030823,GO:0001786,GO:0043536,GO:0031012,GO:0001937,GO:0043537,GO:0043652,GO:0001953,GO:0045727,GO:…	outflow tract morphogenesis|endocardial cushion development|growth plate cartilage development|integrin binding|calcium ion binding|protein binding|response to mechanical stimulus|extracellular region|response to glucose|fibrinogen complex|external side of plasma membrane|extracellular space|cell surface|positive regulation of endothelial cell migration|negative regulation of endothelial cell mig…	mmu04015,mmu04350,mmu04151,mmu04512,mmu04145,mmu04115,mmu04510,mmu05206,mmu05205,mmu05219,mmu05165,mmu05144	Rap1 signaling pathway|TGF-beta signaling pathway|PI3K-Akt signaling pathway|ECM-receptor interaction|Phagosome|p53 signaling pathway|Focal adhesion|MicroRNAs in cancer|Proteoglycans in cancer|Bladder cancer|Human papillomavirus infection|Malaria
Iigp1	4.77716	3.64086e-44	Up	GO:0045087,GO:0016787,GO:0003924,GO:0050829,GO:0019003,GO:0019221,GO:0005515,GO:0005525,GO:0005634,GO:0005737,GO:0005783,GO:0020005,GO:0005789,GO:0035458,GO:0005794,GO:0042802,GO:0006952,GO:0000166,GO:0010506,GO:0002376,GO:0042832,GO:0016020	innate immune response|hydrolase activity|GTPase activity|defense response to Gram-negative bacterium|GDP binding|cytokine-mediated signaling pathway|protein binding|GTP binding|nucleus|cytoplasm|endoplasmic reticulum|symbiont-containing vacuole membrane|endoplasmic reticulum membrane|cellular response to interferon-beta|Golgi apparatus|identical protein binding|defense response|nucleotide bindin…
Rad51ap1	4.72166	2.09139e-06	Up	GO:0003690,GO:0003697,GO:0003723,GO:0005634,GO:0006281,GO:0006310,GO:0006974,GO:0010569,GO:0032991,GO:0036297,GO:0000724,GO:0071479,GO:0000790,GO:0003677	double-stranded DNA binding|single-stranded DNA binding|RNA binding|nucleus|DNA repair|DNA recombination|cellular response to DNA damage stimulus|regulation of double-strand break repair via homologous recombination|protein-containing complex|interstrand cross-link repair|double-strand break repair via homologous recombination|cellular response to ionizing radiation|nuclear chromatin|DNA binding
Bdkrb1	4.70241	0.000957161	Up	GO:0019233,GO:0004930,GO:0030308,GO:0004947,GO:0032496,GO:0005623,GO:0005886,GO:0006950,GO:0006954,GO:0007165,GO:0042277,GO:0007186,GO:0007205,GO:0043005,GO:0009612,GO:0045776,GO:0016020,GO:0001933,GO:0051281,GO:0016021,GO:0002687,GO:0016477,GO:0004871	sensory perception of pain|G-protein coupled receptor activity|negative regulation of cell growth|bradykinin receptor activity|response to lipopolysaccharide|cell|plasma membrane|response to stress|inflammatory response|signal transduction|peptide binding|G-protein coupled receptor signaling pathway|protein kinase C-activating G-protein coupled receptor signaling pathway|neuron projection|respons…	mmu04020,mmu04080,mmu04810,mmu04610,mmu04750,mmu05200	Calcium signaling pathway|Neuroactive ligand-receptor interaction|Regulation of actin cytoskeleton|Complement and coagulation cascades|Inflammatory mediator regulation of TRP channels|Pathways in cancer
Oacyl	4.65807	0.0396305	Up	GO:0016020,GO:0016021,GO:0016747,GO:0003674,GO:0005575,GO:0008150	membrane|integral component of membrane|transferase activity, transferring acyl groups other than amino-acyl groups|molecular_function|cellular_component|biological_process
Col24a1	4.65683	0.0246954	Up	GO:0005575,GO:0005576,GO:0005578,GO:0005581,GO:0002244,GO:0003674,GO:0005201	cellular_component|extracellular region|proteinaceous extracellular matrix|collagen trimer|hematopoietic progenitor cell differentiation|molecular_function|extracellular matrix structural constituent	mmu04974	Protein digestion and absorption
Slco4a1	4.65433	6.6235e-05	Up	GO:0005887,GO:0006811,GO:0008514,GO:0015347,GO:0015349,GO:0015711,GO:0016020,GO:0016021,GO:0042403,GO:0043252,GO:0005215,GO:0055085,GO:0005886,GO:0070327	integral component of plasma membrane|ion transport|organic anion transmembrane transporter activity|sodium-independent organic anion transmembrane transporter activity|thyroid hormone transmembrane transporter activity|organic anion transport|membrane|integral component of membrane|thyroid hormone metabolic process|sodium-independent organic anion transport|transporter activity|transmembrane tra…
S100a14	4.61918	2.83971e-15	Up	GO:0005886,GO:0006915,GO:0016604,GO:0030054,GO:0034142,GO:0042379,GO:0048471,GO:0071624,GO:0090026,GO:0005509,GO:0005737,GO:0005829	plasma membrane|apoptotic process|nuclear body|cell junction|toll-like receptor 4 signaling pathway|chemokine receptor binding|perinuclear region of cytoplasm|positive regulation of granulocyte chemotaxis|positive regulation of monocyte chemotaxis|calcium ion binding|cytoplasm|cytosol
Gm9733	4.61263	4.61191e-06	Up	GO:0008150,GO:0022409,GO:0050766,GO:0050870,GO:0003674,GO:0005575,GO:0005886	biological_process|positive regulation of cell-cell adhesion|positive regulation of phagocytosis|positive regulation of T cell activation|molecular_function|cellular_component|plasma membrane	mmu04380	Osteoclast differentiation
S100a4	4.59972	8.92293e-13	Up	GO:0005515,GO:0005576,GO:0005634,GO:0042802,GO:0043005,GO:0043123,GO:0046872,GO:0046914,GO:0048306,GO:0048471,GO:0003779,GO:0050786,GO:0005509	protein binding|extracellular region|nucleus|identical protein binding|neuron projection|positive regulation of I-kappaB kinase/NF-kappaB signaling|metal ion binding|transition metal ion binding|calcium-dependent protein binding|perinuclear region of cytoplasm|actin binding|RAGE receptor binding|calcium ion binding
Adamts12	4.58451	0.0478071	Up	GO:0071356,GO:0006508,GO:0071773,GO:0007160,GO:1901509,GO:0008233,GO:0008237,GO:0016477,GO:0016787,GO:0030167,GO:1902203,GO:0031012,GO:1902548,GO:0032331,GO:2001113,GO:0046872,GO:0050727,GO:0004222,GO:0051603,GO:0005576,GO:0071347,GO:0005578	cellular response to tumor necrosis factor|proteolysis|cellular response to BMP stimulus|cell-matrix adhesion|regulation of endothelial tube morphogenesis|peptidase activity|metallopeptidase activity|cell migration|hydrolase activity|proteoglycan catabolic process|negative regulation of hepatocyte growth factor receptor signaling pathway|extracellular matrix|negative regulation of cellular respon…
Nsl1	4.58202	0.00010098	Up	GO:0000775,GO:0000776,GO:0000777,GO:0003674,GO:0005634,GO:0005654,GO:0005694,GO:0007049,GO:0007059,GO:0016607,GO:0051301,GO:0000070,GO:0000444	chromosome, centromeric region|kinetochore|condensed chromosome kinetochore|molecular_function|nucleus|nucleoplasm|chromosome|cell cycle|chromosome segregation|nuclear speck|cell division|mitotic sister chromatid segregation|MIS12/MIND type complex
Cyp7b1	4.57858	1.61158e-17	Up	GO:0055114,GO:0016491,GO:0006629,GO:0060740,GO:0016705,GO:0006699,GO:0020037,GO:0007586,GO:0007613,GO:0007623,GO:0008202,GO:0033147,GO:0008203,GO:0035754,GO:0008395,GO:0042632,GO:0008396,GO:0043231,GO:0004497,GO:0046872,GO:0005506,GO:0050679,GO:0016020,GO:0005783	oxidation-reduction process|oxidoreductase activity|lipid metabolic process|prostate gland epithelium morphogenesis|oxidoreductase activity, acting on paired donors, with incorporation or reduction of molecular oxygen|bile acid biosynthetic process|heme binding|digestion|memory|circadian rhythm|steroid metabolic process|negative regulation of intracellular estrogen receptor signaling pathway|chol…	mmu00120,mmu00140	Primary bile acid biosynthesis|Steroid hormone biosynthesis
Ifi205	4.55301	1.18129e-22	Up	GO:0003690,GO:0005634,GO:0005730,GO:0005829,GO:0006351,GO:0006355,GO:0008134,GO:0035458,GO:0042802,GO:0000978,GO:0001047,GO:0001078	double-stranded DNA binding|nucleus|nucleolus|cytosol|transcription, DNA-templated|regulation of transcription, DNA-templated|transcription factor binding|cellular response to interferon-beta|identical protein binding|RNA polymerase II proximal promoter sequence-specific DNA binding|core promoter binding|transcriptional repressor activity, RNA polymerase II proximal promoter sequence-specific DNA…
Mmp12	4.54863	9.8208e-13	Up	GO:0046872,GO:0008237,GO:0005509,GO:0050691,GO:0008270,GO:0005518,GO:0060054,GO:0010628,GO:0005576,GO:0060339,GO:0005578,GO:0005615,GO:0005634,GO:0016787,GO:0060340,GO:0031012,GO:0005737,GO:0098586,GO:0035313,GO:0006508,GO:1901163,GO:0042060,GO:0006606,GO:0000122,GO:1902741,GO:0043565,GO:0001047,GO:0045944,GO:0008233,GO:0004222	metal ion binding|metallopeptidase activity|calcium ion binding|regulation of defense response to virus by host|zinc ion binding|collagen binding|positive regulation of epithelial cell proliferation involved in wound healing|positive regulation of gene expression|extracellular region|negative regulation of type I interferon-mediated signaling pathway|proteinaceous extracellular matrix|extracellul…
Il1r2	4.54065	1.02973e-07	Up	GO:0005737,GO:0005886,GO:0010955,GO:0016020,GO:0016021,GO:0019966,GO:0050712,GO:1900016,GO:2000660,GO:0004908,GO:0004910,GO:0005576	cytoplasm|plasma membrane|negative regulation of protein processing|membrane|integral component of membrane|interleukin-1 binding|negative regulation of interleukin-1 alpha secretion|negative regulation of cytokine production involved in inflammatory response|negative regulation of interleukin-1-mediated signaling pathway|interleukin-1 receptor activity|interleukin-1, Type II, blocking receptor a…	mmu04060,mmu04640,mmu05202,mmu05215,mmu05418,mmu05166,mmu05146	Cytokine-cytokine receptor interaction|Hematopoietic cell lineage|Transcriptional misregulation in cancers|Prostate cancer|Fluid shear stress and atherosclerosis|HTLV-I infection|Amoebiasis
Slfn9	4.50707	3.14556e-08	Up	GO:0005634,GO:0008150,GO:0051607,GO:0000049,GO:0003674,GO:0005622	nucleus|biological_process|defense response to virus|tRNA binding|molecular_function|intracellular
2810417H13Rik	4.5039	2.97083e-11	Up	GO:0005634,GO:0005737,GO:0005813,GO:0006260,GO:0006281,GO:0006974,GO:0007098,GO:0009411,GO:0019985,GO:0048471,GO:0003682,GO:0051726	nucleus|cytoplasm|centrosome|DNA replication|DNA repair|cellular response to DNA damage stimulus|centrosome cycle|response to UV|translesion synthesis|perinuclear region of cytoplasm|chromatin binding|regulation of cell cycle
Slfn3	4.4941	6.20383e-05	Up	GO:0008285	negative regulation of cell proliferation
Sele	4.48365	9.70148e-08	Up	GO:0070492,GO:0030029,GO:0005509,GO:0070555,GO:0030246,GO:0005615,GO:0030863,GO:0005886,GO:0005887,GO:0005901,GO:0005905,GO:0006954,GO:0033691,GO:0007155,GO:0043274,GO:0007157,GO:0045121,GO:0007159,GO:0046872,GO:0007202,GO:0002092,GO:0048471,GO:0016020,GO:0002687,GO:0050901,GO:0016021,GO:0004888	oligosaccharide binding|actin filament-based process|calcium ion binding|response to interleukin-1|carbohydrate binding|extracellular space|cortical cytoskeleton|plasma membrane|integral component of plasma membrane|caveola|clathrin-coated pit|inflammatory response|sialic acid binding|cell adhesion|phospholipase binding|heterophilic cell-cell adhesion via plasma membrane cell adhesion molecules|m…	mmu04668,mmu04514,mmu05418,mmu04933,mmu05144,mmu05143	TNF signaling pathway|Cell adhesion molecules (CAMs)|Fluid shear stress and atherosclerosis|AGE-RAGE signaling pathway in diabetic complications|Malaria|African trypanosomiasis
Shisa3	4.48353	0.00951702	Up	GO:0016020,GO:0016021,GO:0004871,GO:0005783,GO:0007275	membrane|integral component of membrane|signal transducer activity|endoplasmic reticulum|multicellular organism development
Lypd1	4.46099	0.00809685	Up	GO:0005576,GO:0005886,GO:0007271,GO:0016020,GO:0030550,GO:0031225,GO:0033130,GO:0035094,GO:0095500,GO:0001662,GO:1903077,GO:0001775,GO:0005515	extracellular region|plasma membrane|synaptic transmission, cholinergic|membrane|acetylcholine receptor inhibitor activity|anchored component of membrane|acetylcholine receptor binding|response to nicotine|acetylcholine receptor signaling pathway|behavioral fear response|negative regulation of protein localization to plasma membrane|cell activation|protein binding
Fam26f	4.45693	0.0226298	Up	GO:0016020,GO:0016021,GO:0034220,GO:0005261,GO:0005887,GO:0006811	membrane|integral component of membrane|ion transmembrane transport|cation channel activity|integral component of plasma membrane|ion transport
Htr2b	4.45475	0.00284603	Up	GO:0004930,GO:0004993,GO:0005096,GO:0007200,GO:0005654,GO:0007202,GO:0005737,GO:0007205,GO:0007208,GO:0007210,GO:0007268,GO:0007507,GO:0030054,GO:0007610,GO:0030425,GO:0008144,GO:0030594,GO:0034220,GO:0042310,GO:0042493,GO:0001755,GO:0051209,GO:0001819,GO:0051378,GO:0001938,GO:0043005,GO:0051781,GO:0001965,GO:0060548,GO:0002031,GO:0070371,GO:0003007,GO:0003300,GO:0070374,GO:0004871,GO:0070528,GO:…	G-protein coupled receptor activity|G-protein coupled serotonin receptor activity|GTPase activator activity|phospholipase C-activating G-protein coupled receptor signaling pathway|nucleoplasm|activation of phospholipase C activity|cytoplasm|protein kinase C-activating G-protein coupled receptor signaling pathway|phospholipase C-activating serotonin receptor signaling pathway|serotonin receptor si…	mmu04020,mmu04080,mmu04540,mmu04726,mmu04750	Calcium signaling pathway|Neuroactive ligand-receptor interaction|Gap junction|Serotonergic synapse|Inflammatory mediator regulation of TRP channels
Cdc20b	4.40692	2.55131e-08	Up	GO:0003674,GO:0005575,GO:0008150	molecular_function|cellular_component|biological_process
Ms4a6c	4.40441	2.77823e-28	Up	GO:0016020,GO:0016021	membrane|integral component of membrane
Xcl1	4.40441	0.00591507	Up	GO:0005615,GO:0006935,GO:0006954,GO:0006955,GO:0007186,GO:0007267,GO:0008009,GO:0042379,GO:0042803,GO:0009615,GO:0043433,GO:0043547,GO:0045089,GO:0045892,GO:0071560,GO:0048020,GO:0071636,GO:0048245,GO:0071663,GO:0048247,GO:0090023,GO:2000412,GO:2000503,GO:0001916,GO:2000513,GO:0002548,GO:2000518,GO:0002690,GO:2000538,GO:0002725,GO:0002726,GO:0002839,GO:0005125,GO:0005576,GO:0010820,GO:0030593,GO:…	extracellular space|chemotaxis|inflammatory response|immune response|G-protein coupled receptor signaling pathway|cell-cell signaling|chemokine activity|chemokine receptor binding|protein homodimerization activity|response to virus|negative regulation of DNA binding transcription factor activity|positive regulation of GTPase activity|positive regulation of innate immune response|negative regulati…	mmu04060,mmu04062	Cytokine-cytokine receptor interaction|Chemokine signaling pathway
A530064D06Rik	4.33753	0.0085039	Up	GO:0005515,GO:0005575,GO:0008150	protein binding|cellular_component|biological_process
Ccno	4.31995	0.000157469	Up	GO:0005654,GO:0005737,GO:0006284,GO:0007049,GO:0030030,GO:0051301,GO:0060271,GO:1903251,GO:0000278,GO:0004844,GO:0005634	nucleoplasm|cytoplasm|base-excision repair|cell cycle|cell projection organization|cell division|cilium assembly|multi-ciliated epithelial cell differentiation|mitotic cell cycle|uracil DNA N-glycosylase activity|nucleus
Slc4a11	4.31632	0.000281678	Up	GO:0035445,GO:0005887,GO:0035725,GO:0006811,GO:0042044,GO:0006814,GO:0006820,GO:0008509,GO:0015106,GO:0015252,GO:0046713,GO:0015293,GO:0046715,GO:0015301,GO:0046983,GO:0015701,GO:0050801,GO:0016020,GO:0005272,GO:0051453,GO:0016021,GO:0005452,GO:1902600,GO:0030003,GO:0005886	borate transmembrane transport|integral component of plasma membrane|sodium ion transmembrane transport|ion transport|fluid transport|sodium ion transport|anion transport|anion transmembrane transporter activity|bicarbonate transmembrane transporter activity|proton channel activity|borate transport|symporter activity|active borate transmembrane transporter activity|anion:anion antiporter activity…
Tgfbi	4.31578	9.37302e-19	Up	GO:0031012,GO:0005578,GO:0050839,GO:0050840,GO:0005604,GO:0005615,GO:0005802,GO:0007155,GO:0008283,GO:0030198,GO:0005178,GO:0005518,GO:0005576	extracellular matrix|proteinaceous extracellular matrix|cell adhesion molecule binding|extracellular matrix binding|basement membrane|extracellular space|trans-Golgi network|cell adhesion|cell proliferation|extracellular matrix organization|integrin binding|collagen binding|extracellular region
Gatm	4.30827	9.29911e-13	Up	GO:0016020,GO:0005743,GO:0016740,GO:0005758,GO:0043434,GO:0006600,GO:0006601,GO:0007275,GO:0007584,GO:0046689,GO:0007611,GO:0010033,GO:0014889,GO:0015067,GO:0005739,GO:0015068	membrane|mitochondrial inner membrane|transferase activity|mitochondrial intermembrane space|response to peptide hormone|creatine metabolic process|creatine biosynthetic process|multicellular organism development|response to nutrient|response to mercury ion|learning or memory|response to organic substance|muscle atrophy|amidinotransferase activity|mitochondrion|glycine amidinotransferase activity	mmu00260,mmu00330	Glycine, serine and threonine metabolism|Arginine and proline metabolism
Fbxw10	4.30387	0.00012351	Up	GO:0004842,GO:0005575,GO:0008150	ubiquitin-protein transferase activity|cellular_component|biological_process
Clca3a1	4.28034	8.25142e-21	Up	GO:0005887,GO:0006508,GO:0006811,GO:0006821,GO:0008233,GO:0008237,GO:0016020,GO:0016787,GO:0046872,GO:0005229,GO:0005886	integral component of plasma membrane|proteolysis|ion transport|chloride transport|peptidase activity|metallopeptidase activity|membrane|hydrolase activity|metal ion binding|intracellular calcium activated chloride channel activity|plasma membrane	mmu04924,mmu04972	Renin secretion|Pancreatic secretion
Tvp23a	4.2664	0.000465848	Up	GO:0030173,GO:0003674,GO:0009306,GO:0016192	integral component of Golgi membrane|molecular_function|protein secretion|vesicle-mediated transport
Ube2cbp	4.26506	0.0274277	Up	GO:0006513,GO:0016567,GO:0016740,GO:0030332,GO:0044390,GO:0051865,GO:0061630,GO:0000151,GO:0000209,GO:0005737	protein monoubiquitination|protein ubiquitination|transferase activity|cyclin binding|ubiquitin-like protein conjugating enzyme binding|protein autoubiquitination|ubiquitin protein ligase activity|ubiquitin ligase complex|protein polyubiquitination|cytoplasm
Tnfrsf10b	4.26479	5.97629e-14	Up	GO:0033209,GO:0006915,GO:0036462,GO:0006954,GO:0042127,GO:0006955,GO:0007165,GO:0007275,GO:0008134,GO:0008625,GO:0042981,GO:0008656,GO:0043410,GO:0009986,GO:0045569,GO:0016020,GO:0002020,GO:0097190,GO:0016021,GO:0005031,GO:0097191,GO:0032496,GO:0005887	tumor necrosis factor-mediated signaling pathway|apoptotic process|TRAIL-activated apoptotic signaling pathway|inflammatory response|regulation of cell proliferation|immune response|signal transduction|multicellular organism development|transcription factor binding|extrinsic apoptotic signaling pathway via death domain receptors|regulation of apoptotic process|cysteine-type endopeptidase activato…	mmu04060,mmu04210,mmu04217,mmu04650,mmu05162,mmu05164	Cytokine-cytokine receptor interaction|Apoptosis|Necroptosis|Natural killer cell mediated cytotoxicity|Measles|Influenza A
Cdca5	4.20139	0.0053674	Up	GO:0031536,GO:0007064,GO:0000790,GO:0051301,GO:0007076,GO:0003682,GO:0071922,GO:0005515,GO:0005634,GO:0005654,GO:0005694,GO:0007080,GO:0005737,GO:0006302,GO:0008278,GO:0007049,GO:0000278,GO:0000785	positive regulation of exit from mitosis|mitotic sister chromatid cohesion|nuclear chromatin|cell division|mitotic chromosome condensation|chromatin binding|regulation of cohesin loading|protein binding|nucleus|nucleoplasm|chromosome|mitotic metaphase plate congression|cytoplasm|double-strand break repair|cohesin complex|cell cycle|mitotic cell cycle|chromatin	mmu05206	MicroRNAs in cancer
Tmc3	4.18403	3.65675e-05	Up	GO:0008150,GO:0016020,GO:0016021,GO:0003674,GO:0005575,GO:0006811	biological_process|membrane|integral component of membrane|molecular_function|cellular_component|ion transport
Lgals3bp	4.16172	3.0845e-41	Up	GO:0005576,GO:0005578,GO:0005615,GO:0007155,GO:0016020,GO:0031012,GO:0005044,GO:0005515	extracellular region|proteinaceous extracellular matrix|extracellular space|cell adhesion|membrane|extracellular matrix|scavenger receptor activity|protein binding
Kif5c	4.15066	0.00443417	Up	GO:0046034,GO:0008574,GO:0005622,GO:0048489,GO:0016887,GO:0005623,GO:0051028,GO:0005737,GO:0098963,GO:0005871,GO:0005874,GO:0030425,GO:0007018,GO:0098964,GO:0030705,GO:0007411,GO:0032839,GO:0008017,GO:0098971,GO:0034190,GO:0003777,GO:0035253,GO:0008045,GO:0043005,GO:0008104,GO:0005515	ATP metabolic process|ATP-dependent microtubule motor activity, plus-end-directed|intracellular|synaptic vesicle transport|ATPase activity|cell|mRNA transport|cytoplasm|dendritic transport of messenger ribonucleoprotein complex|kinesin complex|microtubule|dendrite|microtubule-based movement|anterograde dendritic transport of messenger ribonucleoprotein complex|cytoskeleton-dependent intracellular…	mmu04144,mmu04728	Endocytosis|Dopaminergic synapse
BC030867	4.14784	0.00238349	Up	GO:0003674,GO:0005575,GO:0008150	molecular_function|cellular_component|biological_process
Ccng1	4.14197	2.3206e-40	Up	GO:0007095,GO:0030425,GO:0043025,GO:0043066,GO:0048471,GO:0051301,GO:0051726,GO:0005634,GO:0006949,GO:0007049	mitotic G2 DNA damage checkpoint|dendrite|neuronal cell body|negative regulation of apoptotic process|perinuclear region of cytoplasm|cell division|regulation of cell cycle|nucleus|syncytium formation|cell cycle	mmu04115,mmu05206	p53 signaling pathway|MicroRNAs in cancer
Cdkn1a	4.14177	5.41859e-15	Up	GO:0005634,GO:0005654,GO:0005730,GO:0005737,GO:0005829,GO:0010942,GO:0006974,GO:0016604,GO:0019901,GO:0006977,GO:0019912,GO:0030308,GO:0030332,GO:0030890,GO:0046872,GO:0031625,GO:0048146,GO:0031668,GO:0048471,GO:0032991,GO:0051726,GO:0070557,GO:0071479,GO:0071480,GO:0000079,GO:0071493,GO:0000082,GO:0071850,GO:0000086,GO:0072331,GO:0000307,GO:0004693,GO:0004860,GO:0004861,GO:0005515,GO:0006978,GO:…	nucleus|nucleoplasm|nucleolus|cytoplasm|cytosol|positive regulation of cell death|cellular response to DNA damage stimulus|nuclear body|protein kinase binding|DNA damage response, signal transduction by p53 class mediator resulting in cell cycle arrest|cyclin-dependent protein kinase activating kinase activity|negative regulation of cell growth|cyclin binding|positive regulation of B cell prolife…	mmu04012,mmu04630,mmu04066,mmu04068,mmu04151,mmu04110,mmu04115,mmu04218,mmu04921,mmu05200,mmu05202,mmu05206,mmu05205,mmu05203,mmu05210,mmu05212,mmu05225,mmu05226,mmu05214,mmu05216,mmu05220,mmu05217,mmu05218,mmu05211,mmu05219,mmu05215,mmu05213,mmu05224,mmu05222,mmu05223,mmu04934,mmu05166,mmu05161,mmu05160,mmu05167,mmu05169,mmu05165,mmu01524,mmu01522	ErbB signaling pathway|Jak-STAT signaling pathway|HIF-1 signaling pathway|FoxO signaling pathway|PI3K-Akt signaling pathway|Cell cycle|p53 signaling pathway|Cellular senescence|Oxytocin signaling pathway|Pathways in cancer|Transcriptional misregulation in cancers|MicroRNAs in cancer|Proteoglycans in cancer|Viral carcinogenesis|Colorectal cancer|Pancreatic cancer|Hepatocellular carcinoma|Gastric c…
Ccl3	4.12634	3.61541e-05	Up	GO:0071346,GO:0048020,GO:0030593,GO:0005576,GO:0071347,GO:0048245,GO:0005615,GO:0071356,GO:0048246,GO:0030595,GO:0048247,GO:0006935,GO:0006954,GO:0006955,GO:0032760,GO:0007186,GO:0050718,GO:0043525,GO:0007204,GO:0050729,GO:0043547,GO:0008009,GO:0043615,GO:0002548,GO:0070098,GO:0045672,GO:0005125,GO:0070374,GO:0045944,GO:0008360,GO:0005515	cellular response to interferon-gamma|CCR chemokine receptor binding|neutrophil chemotaxis|extracellular region|cellular response to interleukin-1|eosinophil chemotaxis|extracellular space|cellular response to tumor necrosis factor|macrophage chemotaxis|leukocyte chemotaxis|lymphocyte chemotaxis|chemotaxis|inflammatory response|immune response|positive regulation of tumor necrosis factor producti…	mmu04060,mmu04620,mmu04062,mmu05323,mmu05132,mmu05142	Cytokine-cytokine receptor interaction|Toll-like receptor signaling pathway|Chemokine signaling pathway|Rheumatoid arthritis|Salmonella infection|Chagas disease (American trypanosomiasis)
Mefv	4.12347	5.61696e-05	Up	GO:0042995,GO:0005634,GO:0045087,GO:0005737,GO:0046872,GO:0005856,GO:0005874,GO:0005875,GO:0006954,GO:0008270,GO:0050728,GO:0010508,GO:0071641,GO:0031410,GO:1900016,GO:0032691,GO:1900226,GO:0032695,GO:0002376,GO:2001056,GO:0034341,GO:0003779,GO:0042802,GO:0005622	cell projection|nucleus|innate immune response|cytoplasm|metal ion binding|cytoskeleton|microtubule|microtubule associated complex|inflammatory response|zinc ion binding|negative regulation of inflammatory response|positive regulation of autophagy|negative regulation of macrophage inflammatory protein 1 alpha production|cytoplasmic vesicle|negative regulation of cytokine production involved in in…	mmu04621	NOD-like receptor signaling pathway
Sfn	4.11127	1.67119e-08	Up	GO:0061436,GO:0042802,GO:0005515,GO:0043154,GO:0005576,GO:0043588,GO:0005634,GO:0005737,GO:0005829,GO:0008630,GO:0010482,GO:0010839,GO:0045296,GO:0019901,GO:0045606,GO:0019904,GO:0046827,GO:0030216,GO:0000079,GO:0051219,GO:0030307,GO:0001836,GO:0051726,GO:0031424,GO:0003334	establishment of skin barrier|identical protein binding|protein binding|negative regulation of cysteine-type endopeptidase activity involved in apoptotic process|extracellular region|skin development|nucleus|cytoplasm|cytosol|intrinsic apoptotic signaling pathway in response to DNA damage|regulation of epidermal cell division|negative regulation of keratinocyte proliferation|cadherin binding|prot…	mmu04110,mmu04115,mmu04960	Cell cycle|p53 signaling pathway|Aldosterone-regulated sodium reabsorption
Cxcl2	4.1108	0.00262707	Up	GO:0030595,GO:0005576,GO:0032496,GO:0005615,GO:0042127,GO:0006935,GO:0006952,GO:0006954,GO:0045236,GO:0006955,GO:0070098,GO:0007186,GO:0070997,GO:0007204,GO:0090023,GO:0008009,GO:0002237,GO:0002690,GO:0030593,GO:0005125	leukocyte chemotaxis|extracellular region|response to lipopolysaccharide|extracellular space|regulation of cell proliferation|chemotaxis|defense response|inflammatory response|CXCR chemokine receptor binding|immune response|chemokine-mediated signaling pathway|G-protein coupled receptor signaling pathway|neuron death|positive regulation of cytosolic calcium ion concentration|positive regulation o…	mmu04064,mmu04668,mmu04060,mmu04621,mmu04657,mmu04062,mmu05132,mmu05134,mmu05167	NF-kappa B signaling pathway|TNF signaling pathway|Cytokine-cytokine receptor interaction|NOD-like receptor signaling pathway|IL-17 signaling pathway|Chemokine signaling pathway|Salmonella infection|Legionellosis|Kaposi's sarcoma-associated herpesvirus infection
Brinp1	4.08626	2.73602e-12	Up	GO:0045930,GO:0005783,GO:0007049,GO:0050768,GO:0007050,GO:0007614,GO:0008219,GO:0030425,GO:0035176,GO:0071300,GO:0035640,GO:0042711,GO:0071625,GO:0043025,GO:0045666,GO:0001662,GO:0003674,GO:0045786,GO:0005737	negative regulation of mitotic cell cycle|endoplasmic reticulum|cell cycle|negative regulation of neurogenesis|cell cycle arrest|short-term memory|cell death|dendrite|social behavior|cellular response to retinoic acid|exploration behavior|maternal behavior|vocalization behavior|neuronal cell body|positive regulation of neuron differentiation|behavioral fear response|molecular_function|negative re…
Acsbg1	4.02637	0.00155782	Up	GO:0016874,GO:0001676,GO:0031410,GO:0031957,GO:0003824,GO:0004467,GO:0005524,GO:0005737,GO:0005777,GO:0043231,GO:0005783,GO:0051384,GO:0005794,GO:0102391,GO:0006629,GO:0000038,GO:0006631,GO:0008152,GO:0000166	ligase activity|long-chain fatty acid metabolic process|cytoplasmic vesicle|very long-chain fatty acid-CoA ligase activity|catalytic activity|long-chain fatty acid-CoA ligase activity|ATP binding|cytoplasm|peroxisome|intracellular membrane-bounded organelle|endoplasmic reticulum|response to glucocorticoid|Golgi apparatus|decanoate-CoA ligase activity|lipid metabolic process|very long-chain fatty …	mmu00061,mmu00071,mmu04920,mmu03320	Fatty acid biosynthesis|Fatty acid degradation|Adipocytokine signaling pathway|PPAR signaling pathway
Kif2c	4.01257	3.62312e-05	Up	GO:0016887,GO:0005874,GO:0000776,GO:0030951,GO:0007018,GO:0035371,GO:0007019,GO:0003777,GO:0051010,GO:0005524,GO:0005634,GO:0005694,GO:0007049,GO:0005737,GO:0051301,GO:0007059,GO:0005813,GO:0051310,GO:0007080,GO:0005819,GO:0051315,GO:0008017,GO:0005856,GO:0000166,GO:0051983,GO:0005871,GO:0000775,GO:0015630	ATPase activity|microtubule|kinetochore|establishment or maintenance of microtubule cytoskeleton polarity|microtubule-based movement|microtubule plus-end|microtubule depolymerization|microtubule motor activity|microtubule plus-end binding|ATP binding|nucleus|chromosome|cell cycle|cytoplasm|cell division|chromosome segregation|centrosome|metaphase plate congression|mitotic metaphase plate congress…
Ccr1	3.98455	1.46759e-20	Up	GO:0070374,GO:0030502,GO:0009897,GO:0004950,GO:0071791,GO:0030595,GO:0010629,GO:0005515,GO:0090026,GO:0016020,GO:0005886,GO:0035717,GO:0006816,GO:0006874,GO:0006887,GO:0006935,GO:0016021,GO:0006954,GO:0043025,GO:0016493,GO:0006955,GO:0045672,GO:0007165,GO:0045824,GO:0019957,GO:0007186,GO:0004435,GO:0051928,GO:0030099,GO:0007204,GO:0004871,GO:0070098,GO:0030335,GO:0007267,GO:0004930	positive regulation of ERK1 and ERK2 cascade|negative regulation of bone mineralization|external side of plasma membrane|chemokine receptor activity|chemokine (C-C motif) ligand 5 binding|leukocyte chemotaxis|negative regulation of gene expression|protein binding|positive regulation of monocyte chemotaxis|membrane|plasma membrane|chemokine (C-C motif) ligand 7 binding|calcium ion transport|cellul…	mmu04060,mmu04062,mmu05167	Cytokine-cytokine receptor interaction|Chemokine signaling pathway|Kaposi's sarcoma-associated herpesvirus infection
Oasl2	3.96569	2.95303e-13	Up	GO:0016740,GO:0002376,GO:0016779,GO:0003723,GO:0045071,GO:0003725,GO:0005524,GO:0005575,GO:0005634,GO:0045087,GO:0005654,GO:0046872,GO:0005829,GO:0051607,GO:0006164,GO:0006955,GO:0000166,GO:0060700,GO:0009615,GO:0001730,GO:0016020	transferase activity|immune system process|nucleotidyltransferase activity|RNA binding|negative regulation of viral genome replication|double-stranded RNA binding|ATP binding|cellular_component|nucleus|innate immune response|nucleoplasm|metal ion binding|cytosol|defense response to virus|purine nucleotide biosynthetic process|immune response|nucleotide binding|regulation of ribonuclease activity|…	mmu05165	Human papillomavirus infection
Rnft2	3.96035	0.00161651	Up	GO:0016020,GO:0016021,GO:0046872,GO:0003674,GO:0005575,GO:0008150	membrane|integral component of membrane|metal ion binding|molecular_function|cellular_component|biological_process
Mpzl3	3.95659	0.00103409	Up	GO:0030198,GO:0042633,GO:0007155,GO:0016020,GO:0016021	extracellular matrix organization|hair cycle|cell adhesion|membrane|integral component of membrane
Cgref1	3.94707	3.39675e-06	Up	GO:0005576,GO:0007049,GO:0007050,GO:0007155,GO:0030308,GO:0046872,GO:0003674,GO:0005509,GO:0005575	extracellular region|cell cycle|cell cycle arrest|cell adhesion|negative regulation of cell growth|metal ion binding|molecular_function|calcium ion binding|cellular_component
Rtp4	3.92298	1.24041e-08	Up	GO:0005737,GO:0006612,GO:0009986,GO:0016020,GO:0016021,GO:0031849,GO:0051205,GO:0051607,GO:0001580,GO:0005515	cytoplasm|protein targeting to membrane|cell surface|membrane|integral component of membrane|olfactory receptor binding|protein insertion into membrane|defense response to virus|detection of chemical stimulus involved in sensory perception of bitter taste|protein binding
Fcrlb	3.89193	0.0207338	Up	GO:0050777,GO:0003674,GO:0005737,GO:0005783	negative regulation of immune response|molecular_function|cytoplasm|endoplasmic reticulum
Prrg4	3.88498	0.00345838	Up	GO:0008150,GO:0016020,GO:0016021,GO:0003674,GO:0005509,GO:0005576	biological_process|membrane|integral component of membrane|molecular_function|calcium ion binding|extracellular region
Rsad2	3.85414	8.76129e-21	Up	GO:0050709,GO:0034157,GO:0003824,GO:0051536,GO:0034165,GO:0005515,GO:0051539,GO:0035710,GO:0005739,GO:0051607,GO:0005741,GO:0005743,GO:0005783,GO:0043367,GO:0005789,GO:0043621,GO:0005811,GO:2000553,GO:0045071,GO:0009615,GO:0001503,GO:0045087,GO:0016020,GO:0001650,GO:0046872,GO:0030278,GO:0002376	negative regulation of protein secretion|positive regulation of toll-like receptor 7 signaling pathway|catalytic activity|iron-sulfur cluster binding|positive regulation of toll-like receptor 9 signaling pathway|protein binding|4 iron, 4 sulfur cluster binding|CD4-positive, alpha-beta T cell activation|mitochondrion|defense response to virus|mitochondrial outer membrane|mitochondrial inner membra…	mmu05164	Influenza A
Pla1a	3.84863	1.70855e-09	Up	GO:0006629,GO:0008150,GO:0008970,GO:0016042,GO:0016787,GO:0052689,GO:0002080,GO:0005576,GO:0005615	lipid metabolic process|biological_process|phosphatidylcholine 1-acylhydrolase activity|lipid catabolic process|hydrolase activity|carboxylic ester hydrolase activity|acrosomal membrane|extracellular region|extracellular space	mmu04014	Ras signaling pathway
Tshr	3.84401	0.000392389	Up	GO:0071542,GO:0038194,GO:0008528,GO:0004996,GO:0090103,GO:0040012,GO:0009755,GO:1904588,GO:0040018,GO:0016020,GO:0005886,GO:1905229,GO:0043235,GO:0005887,GO:0007165,GO:0007166,GO:0016021,GO:0007186,GO:0044877,GO:0016323,GO:0007189,GO:0045121,GO:0016500,GO:0045762,GO:0030183,GO:0007190,GO:0004871,GO:0060119,GO:0030819,GO:0008284,GO:0004930,GO:0060122,GO:0038023,GO:0008344	dopaminergic neuron differentiation|thyroid-stimulating hormone signaling pathway|G-protein coupled peptide receptor activity|thyroid-stimulating hormone receptor activity|cochlea morphogenesis|regulation of locomotion|hormone-mediated signaling pathway|cellular response to glycoprotein|positive regulation of multicellular organism growth|membrane|plasma membrane|cellular response to thyrotropin-…	mmu04024,mmu04080,mmu04923,mmu04918,mmu05320	cAMP signaling pathway|Neuroactive ligand-receptor interaction|Regulation of lipolysis in adipocyte|Thyroid hormone synthesis|Autoimmune thyroid disease
Gzmb	3.83995	5.1209e-05	Up	GO:0005737,GO:0006508,GO:0006915,GO:0008233,GO:0008236,GO:0008626,GO:0016485,GO:0016787,GO:0019835,GO:0030141,GO:0001913,GO:0042267,GO:0004252,GO:0044194,GO:0005515	cytoplasm|proteolysis|apoptotic process|peptidase activity|serine-type peptidase activity|granzyme-mediated apoptotic signaling pathway|protein processing|hydrolase activity|cytolysis|secretory granule|T cell mediated cytotoxicity|natural killer cell mediated cytotoxicity|serine-type endopeptidase activity|cytolytic granule|protein binding	mmu04210,mmu04650,mmu05202,mmu05320,mmu05330,mmu05332,mmu04940	Apoptosis|Natural killer cell mediated cytotoxicity|Transcriptional misregulation in cancers|Autoimmune thyroid disease|Allograft rejection|Graft-versus-host disease|Type I diabetes mellitus
Itgam	3.83567	7.37789e-25	Up	GO:0005886,GO:0006909,GO:0006911,GO:0007155,GO:0007159,GO:0007229,GO:0043395,GO:0008201,GO:0044853,GO:0008305,GO:0045123,GO:0009897,GO:0045963,GO:0046872,GO:0046982,GO:0050798,GO:0060376,GO:0061756,GO:0090314,GO:0001774,GO:0001781,GO:0001846,GO:0001851,GO:0002523,GO:0005615,GO:0005634,GO:0009986,GO:0014005,GO:0016020,GO:0016021,GO:0030593,GO:0031072,GO:0097242,GO:0032930,GO:0098609,GO:0043315,GO:…	plasma membrane|phagocytosis|phagocytosis, engulfment|cell adhesion|leukocyte cell-cell adhesion|integrin-mediated signaling pathway|heparan sulfate proteoglycan binding|heparin binding|plasma membrane raft|integrin complex|cellular extravasation|external side of plasma membrane|negative regulation of dopamine metabolic process|metal ion binding|protein heterodimerization activity|activated T cel…	mmu04015,mmu04514,mmu04145,mmu04810,mmu04640,mmu04610,mmu04670,mmu05202,mmu05221,mmu05133,mmu05134,mmu05150,mmu05152,mmu05146,mmu05140	Rap1 signaling pathway|Cell adhesion molecules (CAMs)|Phagosome|Regulation of actin cytoskeleton|Hematopoietic cell lineage|Complement and coagulation cascades|Leukocyte transendothelial migration|Transcriptional misregulation in cancers|Acute myeloid leukemia|Pertussis|Legionellosis|Staphylococcus aureus infection|Tuberculosis|Amoebiasis|Leishmaniasis
Lst1	3.8295	0.0017488	Up	GO:0008360,GO:0016020,GO:0016021,GO:0016358,GO:0050670,GO:0000902,GO:0002376,GO:0006955	regulation of cell shape|membrane|integral component of membrane|dendrite development|regulation of lymphocyte proliferation|cell morphogenesis|immune system process|immune response
Ms4a7	3.81509	1.26767e-10	Up	GO:0003674,GO:0005575,GO:0008150	molecular_function|cellular_component|biological_process
Sirpb1a	3.81033	0.0124709	Up	GO:0035556,GO:0050766,GO:0003674,GO:0005886	intracellular signal transduction|positive regulation of phagocytosis|molecular_function|plasma membrane	mmu04380	Osteoclast differentiation
Tubb6	3.80535	5.73309e-19	Up	GO:0003924,GO:0005200,GO:0005525,GO:0005737,GO:0005856,GO:0005874,GO:0007017,GO:0000166,GO:0000226,GO:0000278	GTPase activity|structural constituent of cytoskeleton|GTP binding|cytoplasm|cytoskeleton|microtubule|microtubule-based process|nucleotide binding|microtubule cytoskeleton organization|mitotic cell cycle	mmu04145,mmu04540	Phagosome|Gap junction
Gpr35	3.79344	5.3491e-14	Up	GO:0035025,GO:0004950,GO:0048246,GO:0005886,GO:0051482,GO:0005887,GO:0007010,GO:0070098,GO:0007165,GO:1901386,GO:0007186,GO:1904456,GO:0007204,GO:0016020,GO:0004871,GO:0016021,GO:0004930,GO:0016494	positive regulation of Rho protein signal transduction|chemokine receptor activity|macrophage chemotaxis|plasma membrane|positive regulation of cytosolic calcium ion concentration involved in phospholipase C-activating G-protein coupled signaling pathway|integral component of plasma membrane|cytoskeleton organization|chemokine-mediated signaling pathway|signal transduction|negative regulation of …	mmu04080	Neuroactive ligand-receptor interaction
Wfdc17	3.79293	2.71929e-08	Up	GO:0004867,GO:0005575,GO:0008150	serine-type endopeptidase inhibitor activity|cellular_component|biological_process
Steap1	3.78711	0.000301669	Up	GO:0055072,GO:0005887,GO:0055114,GO:0006811,GO:0008823,GO:0015677,GO:0016020,GO:0098706,GO:0016021,GO:0016491,GO:0016723,GO:0046872,GO:0005768,GO:0052851,GO:0005886	iron ion homeostasis|integral component of plasma membrane|oxidation-reduction process|ion transport|cupric reductase activity|copper ion import|membrane|ferric iron import across plasma membrane|integral component of membrane|oxidoreductase activity|oxidoreductase activity, oxidizing metal ions, NAD or NADP as acceptor|metal ion binding|endosome|ferric-chelate reductase (NADPH) activity|plasma m…	mmu04978	Mineral absorption
Slamf8	3.78677	1.90867e-05	Up	GO:0016021,GO:0033860,GO:0035690,GO:0038023,GO:0042742,GO:0042802,GO:0043549,GO:0060266,GO:0090027,GO:0090383,GO:1902623,GO:0002232,GO:2000509,GO:0010760,GO:0016020	integral component of membrane|regulation of NAD(P)H oxidase activity|cellular response to drug|signaling receptor activity|defense response to bacterium|identical protein binding|regulation of kinase activity|negative regulation of respiratory burst involved in inflammatory response|negative regulation of monocyte chemotaxis|phagosome acidification|negative regulation of neutrophil migration|leu…
Cx3cr1	3.7852	1.10368e-19	Up	GO:0045766,GO:0016021,GO:0002881,GO:0048246,GO:0016495,GO:0004871,GO:0048471,GO:0016525,GO:0004896,GO:1900272,GO:0004930,GO:0005634,GO:0005654,GO:0005886,GO:0019221,GO:0006935,GO:2001240,GO:0019960,GO:0007155,GO:0021795,GO:0007165,GO:0030336,GO:0007186,GO:0001774,GO:0032809,GO:0007613,GO:0002052,GO:0043005,GO:0016020,GO:0002282	positive regulation of angiogenesis|integral component of membrane|negative regulation of chronic inflammatory response to non-antigenic stimulus|macrophage chemotaxis|C-X3-C chemokine receptor activity|signal transducer activity|perinuclear region of cytoplasm|negative regulation of angiogenesis|cytokine receptor activity|negative regulation of long-term synaptic potentiation|G-protein coupled r…	mmu04060,mmu04062	Cytokine-cytokine receptor interaction|Chemokine signaling pathway
Cd80	3.78375	6.63193e-07	Up	GO:0046641,GO:0007166,GO:0050731,GO:0009897,GO:0071222,GO:0009986,GO:0016020,GO:0016021,GO:0031295,GO:0098636,GO:0042102,GO:0005515,GO:0006955,GO:0042130,GO:0007165	positive regulation of alpha-beta T cell proliferation|cell surface receptor signaling pathway|positive regulation of peptidyl-tyrosine phosphorylation|external side of plasma membrane|cellular response to lipopolysaccharide|cell surface|membrane|integral component of membrane|T cell costimulation|protein complex involved in cell adhesion|positive regulation of T cell proliferation|protein bindin…	mmu04514,mmu04620,mmu04672,mmu05322,mmu05323,mmu05320,mmu05330,mmu05332,mmu05416,mmu04940	Cell adhesion molecules (CAMs)|Toll-like receptor signaling pathway|Intestinal immune network for IgA production|Systemic lupus erythematosus|Rheumatoid arthritis|Autoimmune thyroid disease|Allograft rejection|Graft-versus-host disease|Viral myocarditis|Type I diabetes mellitus
Uhrf1	3.77084	8.26179e-15	Up	GO:0004842,GO:0005515,GO:0005634,GO:0005657,GO:0010216,GO:0005720,GO:0005886,GO:0010390,GO:0016363,GO:0016567,GO:0051865,GO:0016574,GO:0061630,GO:0016740,GO:0031410,GO:0090308,GO:0000122,GO:0000790,GO:0000791,GO:0000792,GO:0000987,GO:0003677,GO:0006281,GO:0006325,GO:0006351,GO:0006355,GO:0006511,GO:0006974,GO:0007049,GO:0031493,GO:0008270,GO:0032270,GO:0008283,GO:0035064,GO:0008327,GO:0042393,GO:…	ubiquitin-protein transferase activity|protein binding|nucleus|replication fork|maintenance of DNA methylation|nuclear heterochromatin|plasma membrane|histone monoubiquitination|nuclear matrix|protein ubiquitination|protein autoubiquitination|histone ubiquitination|ubiquitin protein ligase activity|transferase activity|cytoplasmic vesicle|regulation of methylation-dependent chromatin silencing|ne…
Prss30	3.77083	0.0385374	Up	GO:0005886,GO:0006508,GO:0006811,GO:0006814,GO:0008233,GO:0008236,GO:0016020,GO:0016787,GO:0017080,GO:0031225,GO:0004252,GO:0005615	plasma membrane|proteolysis|ion transport|sodium ion transport|peptidase activity|serine-type peptidase activity|membrane|hydrolase activity|sodium channel regulator activity|anchored component of membrane|serine-type endopeptidase activity|extracellular space
Cldn2	3.76422	7.20933e-06	Up	GO:0005923,GO:0016020,GO:0016021,GO:0016338,GO:0030054,GO:0042802,GO:0005198,GO:0005515,GO:0005886	bicellular tight junction|membrane|integral component of membrane|calcium-independent cell-cell adhesion via plasma membrane cell-adhesion molecules|cell junction|identical protein binding|structural molecule activity|protein binding|plasma membrane	mmu04514,mmu04530,mmu04670,mmu05160	Cell adhesion molecules (CAMs)|Tight junction|Leukocyte transendothelial migration|Hepatitis C
Il18bp	3.76249	4.79537e-19	Up	GO:0042007,GO:0042088,GO:0048019,GO:0005576,GO:0005615	interleukin-18 binding|T-helper 1 type immune response|receptor antagonist activity|extracellular region|extracellular space
Nuf2	3.75417	1.34601e-08	Up	GO:0003674,GO:0005634,GO:0005694,GO:0007049,GO:0007052,GO:0008608,GO:0031262,GO:0045132,GO:0051301,GO:0051315,GO:0000775,GO:0051383,GO:0000776,GO:0000778	molecular_function|nucleus|chromosome|cell cycle|mitotic spindle organization|attachment of spindle microtubules to kinetochore|Ndc80 complex|meiotic chromosome segregation|cell division|attachment of mitotic spindle microtubules to kinetochore|chromosome, centromeric region|kinetochore organization|kinetochore|condensed nuclear chromosome kinetochore
Fcrl5	3.73591	0.0218504	Up	GO:0016020,GO:0016021,GO:0043235,GO:0050859,GO:0051280,GO:0005515,GO:0005886,GO:0009986	membrane|integral component of membrane|receptor complex|negative regulation of B cell receptor signaling pathway|negative regulation of release of sequestered calcium ion into cytosol|protein binding|plasma membrane|cell surface
Bcl3	3.72883	3.29796e-15	Up	GO:0005654,GO:0005737,GO:0005829,GO:0005886,GO:0006351,GO:0006355,GO:0006974,GO:0042536,GO:0007249,GO:0042742,GO:0008134,GO:0042771,GO:0009615,GO:0042832,GO:0042981,GO:0043066,GO:0043231,GO:0045064,GO:0000060,GO:0002268,GO:0002315,GO:0002455,GO:0002467,GO:0003677,GO:0003700,GO:0005515,GO:0005634,GO:0010225,GO:0019730,GO:0030198,GO:0030330,GO:0030496,GO:0032729,GO:0032991,GO:0045082,GO:0032996,GO:…	nucleoplasm|cytoplasm|cytosol|plasma membrane|transcription, DNA-templated|regulation of transcription, DNA-templated|cellular response to DNA damage stimulus|negative regulation of tumor necrosis factor biosynthetic process|I-kappaB kinase/NF-kappaB signaling|defense response to bacterium|transcription factor binding|intrinsic apoptotic signaling pathway in response to DNA damage by p53 class me…	mmu04668,mmu04625	TNF signaling pathway|C-type lectin receptor signaling pathway
Ptprt	3.72368	7.70572e-06	Up	GO:0070097,GO:0016791,GO:0005886,GO:0045294,GO:0006470,GO:0007156,GO:0007169,GO:0008013,GO:0045295,GO:0009986,GO:0016020,GO:0045296,GO:0016021,GO:0016311,GO:0004721,GO:0051393,GO:0016787,GO:0004725,GO:0016790	delta-catenin binding|phosphatase activity|plasma membrane|alpha-catenin binding|protein dephosphorylation|homophilic cell adhesion via plasma membrane adhesion molecules|transmembrane receptor protein tyrosine kinase signaling pathway|beta-catenin binding|gamma-catenin binding|cell surface|membrane|cadherin binding|integral component of membrane|dephosphorylation|phosphoprotein phosphatase activ…
E2f8	3.72315	1.42773e-08	Up	GO:0042803,GO:0005829,GO:0001047,GO:0045944,GO:0006351,GO:0001078,GO:0060707,GO:0006355,GO:0001890,GO:0060718,GO:0002040,GO:0003677,GO:0003700,GO:0007049,GO:0070365,GO:0008283,GO:0003714,GO:0032466,GO:0005634,GO:0032877,GO:0000122,GO:0033301,GO:0005667,GO:0042802,GO:0005730,GO:0000978	protein homodimerization activity|cytosol|core promoter binding|positive regulation of transcription by RNA polymerase II|transcription, DNA-templated|transcriptional repressor activity, RNA polymerase II proximal promoter sequence-specific DNA binding|trophoblast giant cell differentiation|regulation of transcription, DNA-templated|placenta development|chorionic trophoblast cell differentiation|…
Steap4	3.72169	1.72769e-21	Up	GO:0052851,GO:0005886,GO:0055072,GO:0005887,GO:0055114,GO:0006811,GO:0008823,GO:0015677,GO:0016020,GO:0098706,GO:0016021,GO:0016491,GO:0045444,GO:0005768,GO:0046872,GO:0005794	ferric-chelate reductase (NADPH) activity|plasma membrane|iron ion homeostasis|integral component of plasma membrane|oxidation-reduction process|ion transport|cupric reductase activity|copper ion import|membrane|ferric iron import across plasma membrane|integral component of membrane|oxidoreductase activity|fat cell differentiation|endosome|metal ion binding|Golgi apparatus
Tmem173	3.72022	5.81881e-12	Up	GO:0005777,GO:0005783,GO:0005789,GO:0005794,GO:0005886,GO:0006915,GO:0035458,GO:0008134,GO:0042802,GO:0016020,GO:0042803,GO:0016021,GO:0045087,GO:0045944,GO:0048471,GO:0051607,GO:0000166,GO:0002218,GO:0002230,GO:0002376,GO:0005515,GO:0005737,GO:0005739,GO:0005741,GO:0019901,GO:0031625,GO:0032092,GO:0032481,GO:0032608,GO:0061507,GO:0033160,GO:0035438,GO:0071360,GO:0071407	peroxisome|endoplasmic reticulum|endoplasmic reticulum membrane|Golgi apparatus|plasma membrane|apoptotic process|cellular response to interferon-beta|transcription factor binding|identical protein binding|membrane|protein homodimerization activity|integral component of membrane|innate immune response|positive regulation of transcription by RNA polymerase II|perinuclear region of cytoplasm|defens…	mmu04621,mmu04622,mmu04623	NOD-like receptor signaling pathway|RIG-I-like receptor signaling pathway|Cytosolic DNA-sensing pathway
9030617O03Rik	3.71608	1.22733e-10	Up	GO:0016829,GO:0047820,GO:0005739,GO:0005759,GO:0006536	lyase activity|D-glutamate cyclase activity|mitochondrion|mitochondrial matrix|glutamate metabolic process
Aurka	3.70423	0.000309838	Up	GO:0005515,GO:0005524,GO:0005634,GO:0005737,GO:0005813,GO:0005815,GO:0007057,GO:0005819,GO:0007098,GO:0005829,GO:0007100,GO:0005856,GO:0009611,GO:0009948,GO:0015630,GO:0035174,GO:0016301,GO:0016310,GO:0042585,GO:0016740,GO:0042995,GO:0043066,GO:0043203,GO:0045120,GO:0000166,GO:1990138,GO:0046982,GO:0000212,GO:0048471,GO:0000226,GO:0051233,GO:0000278,GO:0000780,GO:0004672,GO:0004674,GO:0004712,GO:…	protein binding|ATP binding|nucleus|cytoplasm|centrosome|microtubule organizing center|spindle assembly involved in female meiosis I|spindle|centrosome cycle|cytosol|mitotic centrosome separation|cytoskeleton|response to wounding|anterior/posterior axis specification|microtubule cytoskeleton|histone serine kinase activity|kinase activity|phosphorylation|germinal vesicle|transferase activity|cell …	mmu04114,mmu04914	Oocyte meiosis|Progesterone-mediated oocyte maturation
Ms4a6b	3.66781	4.1731e-16	Up	GO:0016020,GO:0016021,GO:0003674,GO:0005575,GO:0008150	membrane|integral component of membrane|molecular_function|cellular_component|biological_process
Tfpi2	3.66739	7.15187e-07	Up	GO:0007599,GO:0010466,GO:0030414,GO:0004867,GO:0005576,GO:0007596	hemostasis|negative regulation of peptidase activity|peptidase inhibitor activity|serine-type endopeptidase inhibitor activity|extracellular region|blood coagulation
Olfr56	3.6476	0.0137564	Up	GO:0004984,GO:0005886,GO:0007165,GO:0007186,GO:0007608,GO:0016020,GO:0016021,GO:0050896,GO:0004871,GO:0004930	olfactory receptor activity|plasma membrane|signal transduction|G-protein coupled receptor signaling pathway|sensory perception of smell|membrane|integral component of membrane|response to stimulus|signal transducer activity|G-protein coupled receptor activity	mmu04740	Olfactory transduction
Il1b	3.62957	1.63784e-10	Up	GO:0070374,GO:0070487,GO:0071310,GO:0071407,GO:0005149,GO:0071639,GO:0005178,GO:0090023,GO:0005576,GO:0097192,GO:0005615,GO:1900745,GO:1901224,GO:0005737,GO:1903140,GO:0005764,GO:0010829,GO:0006954,GO:0010942,GO:0006955,GO:0014050,GO:0007204,GO:0019221,GO:0019904,GO:0030141,GO:0032725,GO:0030213,GO:0032729,GO:0030335,GO:0032755,GO:0030593,GO:0032757,GO:0032874,GO:0033092,GO:0000122,GO:0043407,GO:…	positive regulation of ERK1 and ERK2 cascade|monocyte aggregation|cellular response to organic substance|cellular response to organic cyclic compound|interleukin-1 receptor binding|positive regulation of monocyte chemotactic protein-1 production|integrin binding|positive regulation of neutrophil chemotaxis|extracellular region|extrinsic apoptotic signaling pathway in absence of ligand|extracellul…	mmu04010,mmu04064,mmu04668,mmu04060,mmu04217,mmu04640,mmu04620,mmu04621,mmu04623,mmu04625,mmu04659,mmu04657,mmu04750,mmu04380,mmu05323,mmu05321,mmu05332,mmu05010,mmu05020,mmu05418,mmu04940,mmu04932,mmu04933,mmu05132,mmu05133,mmu05134,mmu05152,mmu05162,mmu05164,mmu05168,mmu05146,mmu05144,mmu05140,mmu05142,mmu05143,mmu01523	MAPK signaling pathway|NF-kappa B signaling pathway|TNF signaling pathway|Cytokine-cytokine receptor interaction|Necroptosis|Hematopoietic cell lineage|Toll-like receptor signaling pathway|NOD-like receptor signaling pathway|Cytosolic DNA-sensing pathway|C-type lectin receptor signaling pathway|Th17 cell differentiation|IL-17 signaling pathway|Inflammatory mediator regulation of TRP channels|Oste…
Hpx	3.62192	0.000368979	Up	GO:0005615,GO:0006879,GO:0015232,GO:0015886,GO:0020027,GO:0020037,GO:0042168,GO:0042531,GO:0046872,GO:0051246,GO:0060332,GO:0002639,GO:0060335,GO:0002925,GO:0005576	extracellular space|cellular iron ion homeostasis|heme transporter activity|heme transport|hemoglobin metabolic process|heme binding|heme metabolic process|positive regulation of tyrosine phosphorylation of STAT protein|metal ion binding|regulation of protein metabolic process|positive regulation of response to interferon-gamma|positive regulation of immunoglobulin production|positive regulation …
Emilin2	3.61814	1.50901e-07	Up	GO:0005615,GO:0007155,GO:0031012,GO:0005576,GO:0005578,GO:0005581	extracellular space|cell adhesion|extracellular matrix|extracellular region|proteinaceous extracellular matrix|collagen trimer
Scn2a1	3.61105	0.0167512	Up	GO:0043194,GO:0030424,GO:0005248,GO:0043522,GO:0031226,GO:0051402,GO:0031402,GO:0005261,GO:0086010,GO:0005886,GO:0006814,GO:0007399,GO:0033268,GO:0008627,GO:0033270,GO:0014704,GO:0034706,GO:0016020,GO:0035725,GO:0019228,GO:0001518,GO:0043005,GO:0030315	axon initial segment|axon|voltage-gated sodium channel activity|leucine zipper domain binding|intrinsic component of plasma membrane|neuron apoptotic process|sodium ion binding|cation channel activity|membrane depolarization during action potential|plasma membrane|sodium ion transport|nervous system development|node of Ranvier|intrinsic apoptotic signaling pathway in response to osmotic stress|pa…
Top2a	3.59244	4.34231e-21	Up	GO:0003682,GO:0003916,GO:0003918,GO:0005080,GO:0005515,GO:0007059,GO:0005524,GO:0005634,GO:0008022,GO:0008094,GO:0008144,GO:0008301,GO:0043565,GO:0009330,GO:0044774,GO:0016853,GO:0045070,GO:0019899,GO:0045870,GO:0045944,GO:0046872,GO:0046982,GO:0000166,GO:0048511,GO:0000228,GO:0051309,GO:0000287,GO:1905463,GO:0000712,GO:0000793,GO:0000819,GO:0002244,GO:0003677,GO:0005654,GO:0005730,GO:0005814,GO:…	chromatin binding|DNA topoisomerase activity|DNA topoisomerase type II (ATP-hydrolyzing) activity|protein kinase C binding|protein binding|chromosome segregation|ATP binding|nucleus|protein C-terminus binding|DNA-dependent ATPase activity|drug binding|DNA binding, bending|sequence-specific DNA binding|DNA topoisomerase complex (ATP-hydrolyzing)|mitotic DNA integrity checkpoint|isomerase activity|…	mmu01524	Platinum drug resistance
Usp18	3.5903	2.5917e-22	Up	GO:0006508,GO:0006511,GO:0008233,GO:0008234,GO:0016579,GO:0016787,GO:0019785,GO:0035634,GO:0036459,GO:0050727,GO:0005515,GO:0005634,GO:0005829	proteolysis|ubiquitin-dependent protein catabolic process|peptidase activity|cysteine-type peptidase activity|protein deubiquitination|hydrolase activity|ISG15-specific protease activity|response to stilbenoid|thiol-dependent ubiquitinyl hydrolase activity|regulation of inflammatory response|protein binding|nucleus|cytosol
Tnfsf8	3.5789	0.0274019	Up	GO:0006955,GO:0016020,GO:0016021,GO:0043374,GO:0045944,GO:0050830,GO:0005125,GO:0005164,GO:0005615	immune response|membrane|integral component of membrane|CD8-positive, alpha-beta T cell differentiation|positive regulation of transcription by RNA polymerase II|defense response to Gram-positive bacterium|cytokine activity|tumor necrosis factor receptor binding|extracellular space	mmu04060	Cytokine-cytokine receptor interaction
Cxcr3	3.55745	0.00930221	Up	GO:1900119,GO:0030816,GO:0009986,GO:0004871,GO:0038023,GO:0010818,GO:0004930,GO:0043950,GO:0016020,GO:0004950,GO:0045766,GO:0005886,GO:0006935,GO:0006954,GO:0007165,GO:0016021,GO:0007166,GO:0045944,GO:0016494,GO:0007186,GO:0050921,GO:0016525,GO:0007204,GO:0051281,GO:0019722,GO:0008284,GO:0001525,GO:0071954,GO:0019956,GO:0009897,GO:0001937,GO:1900118,GO:0019958,GO:0002685	positive regulation of execution phase of apoptosis|positive regulation of cAMP metabolic process|cell surface|signal transducer activity|signaling receptor activity|T cell chemotaxis|G-protein coupled receptor activity|positive regulation of cAMP-mediated signaling|membrane|chemokine receptor activity|positive regulation of angiogenesis|plasma membrane|chemotaxis|inflammatory response|signal tra…	mmu04060,mmu04062	Cytokine-cytokine receptor interaction|Chemokine signaling pathway
Gm10767	3.55339	0.0226833	Up	GO:0003674,GO:0005575,GO:0008150	molecular_function|cellular_component|biological_process
Il11	3.54421	0.00104112	Up	GO:0045944,GO:0005576,GO:0046888,GO:0005615,GO:0050731,GO:0005737,GO:0008083,GO:0008284,GO:0033138,GO:0005125,GO:0043410,GO:0005142	positive regulation of transcription by RNA polymerase II|extracellular region|negative regulation of hormone secretion|extracellular space|positive regulation of peptidyl-tyrosine phosphorylation|cytoplasm|growth factor activity|positive regulation of cell proliferation|positive regulation of peptidyl-serine phosphorylation|cytokine activity|positive regulation of MAPK cascade|interleukin-11 rec…	mmu04630,mmu04060,mmu04640,mmu05323	Jak-STAT signaling pathway|Cytokine-cytokine receptor interaction|Hematopoietic cell lineage|Rheumatoid arthritis
Il2ra	3.54407	1.69929e-06	Up	GO:0050687,GO:0019976,GO:0004911,GO:0050728,GO:0050777,GO:0042102,GO:0005515,GO:0006924,GO:0006954,GO:0006955,GO:0042104,GO:0007219,GO:0042130,GO:0008144,GO:0043029,GO:0009897,GO:0045582,GO:0009986,GO:0002376,GO:0046013,GO:0016020,GO:0002437,GO:0050672,GO:0016021,GO:0002664	negative regulation of defense response to virus|interleukin-2 binding|interleukin-2 receptor activity|negative regulation of inflammatory response|negative regulation of immune response|positive regulation of T cell proliferation|protein binding|activation-induced cell death of T cells|inflammatory response|immune response|positive regulation of activated T cell proliferation|Notch signaling pat…	mmu04630,mmu04151,mmu04060,mmu04144,mmu04640,mmu04658,mmu04659,mmu05200,mmu05166,mmu05162	Jak-STAT signaling pathway|PI3K-Akt signaling pathway|Cytokine-cytokine receptor interaction|Endocytosis|Hematopoietic cell lineage|Th1 and Th2 cell differentiation|Th17 cell differentiation|Pathways in cancer|HTLV-I infection|Measles
Slamf9	3.53425	7.81344e-09	Up	GO:0016020,GO:0016021,GO:0003674,GO:0005575,GO:0008150	membrane|integral component of membrane|molecular_function|cellular_component|biological_process
Podnl1	3.53361	0.00238031	Up	GO:0005737,GO:0006469,GO:0019221,GO:0031012,GO:0046426,GO:0004860,GO:0005576,GO:0005578	cytoplasm|negative regulation of protein kinase activity|cytokine-mediated signaling pathway|extracellular matrix|negative regulation of JAK-STAT cascade|protein kinase inhibitor activity|extracellular region|proteinaceous extracellular matrix
Slfn1	3.52437	1.52092e-10	Up	GO:0005634,GO:0005737,GO:0007050,GO:0008285,GO:0042130,GO:1900477,GO:2000134,GO:0000122,GO:0001933,GO:0005515	nucleus|cytoplasm|cell cycle arrest|negative regulation of cell proliferation|negative regulation of T cell proliferation|negative regulation of G1/S transition of mitotic cell cycle by negative regulation of transcription from RNA polymerase II promoter|negative regulation of G1/S transition of mitotic cell cycle|negative regulation of transcription by RNA polymerase II|negative regulation of pr…
Ccnb1	3.50286	0.00110922	Up	GO:0005737,GO:0005759,GO:0005813,GO:0005829,GO:0005856,GO:0044877,GO:0006468,GO:0045787,GO:0007049,GO:0045931,GO:0007052,GO:0048146,GO:0051301,GO:0051987,GO:0060045,GO:0060623,GO:0061575,GO:0065003,GO:0000922,GO:0000942,GO:0001556,GO:0001701,GO:0001933,GO:0005113,GO:0005515,GO:0005634,GO:0007080,GO:0010629,GO:0010971,GO:0016020,GO:0016301,GO:0019901,GO:0031442,GO:0090266,GO:0033129,GO:0097125,GO:…	cytoplasm|mitochondrial matrix|centrosome|cytosol|cytoskeleton|protein-containing complex binding|protein phosphorylation|positive regulation of cell cycle|cell cycle|positive regulation of mitotic cell cycle|mitotic spindle organization|positive regulation of fibroblast proliferation|cell division|positive regulation of attachment of spindle microtubules to kinetochore|positive regulation of car…	mmu04068,mmu04110,mmu04114,mmu04115,mmu04218,mmu04914	FoxO signaling pathway|Cell cycle|Oocyte meiosis|p53 signaling pathway|Cellular senescence|Progesterone-mediated oocyte maturation
Tmem26	3.49803	0.000512048	Up	GO:0016020,GO:0016021,GO:0003674,GO:0005575,GO:0008150	membrane|integral component of membrane|molecular_function|cellular_component|biological_process
Grrp1	3.49179	2.10073e-05	Up	GO:0003674,GO:0005575,GO:0008150	molecular_function|cellular_component|biological_process
Espl1	3.48707	1.10883e-06	Up	GO:0051307,GO:0000278,GO:0072686,GO:0004197,GO:0005634,GO:0005737,GO:0005813,GO:0006508,GO:0007059,GO:0007127,GO:0008233,GO:0008234,GO:0000070,GO:0016787,GO:0045143,GO:0000212	meiotic chromosome separation|mitotic cell cycle|mitotic spindle|cysteine-type endopeptidase activity|nucleus|cytoplasm|centrosome|proteolysis|chromosome segregation|meiosis I|peptidase activity|cysteine-type peptidase activity|mitotic sister chromatid segregation|hydrolase activity|homologous chromosome segregation|meiotic spindle organization	mmu04110,mmu04114	Cell cycle|Oocyte meiosis
Lrrc25	3.47399	1.32507e-07	Up	GO:0016020,GO:0016021,GO:0003674,GO:0005575,GO:0008150	membrane|integral component of membrane|molecular_function|cellular_component|biological_process
Ier5l	3.47397	0.000251687	Up	GO:0003674,GO:0005575,GO:0008150	molecular_function|cellular_component|biological_process
Slc39a14	3.47325	5.04023e-21	Up	GO:0016021,GO:0005385,GO:0030001,GO:0005737,GO:0042995,GO:0005886,GO:0005887,GO:0006811,GO:0046873,GO:0006826,GO:0055085,GO:0006829,GO:0071577,GO:0006882,GO:0071578,GO:0005384,GO:0015093,GO:0016020	integral component of membrane|zinc ion transmembrane transporter activity|metal ion transport|cytoplasm|cell projection|plasma membrane|integral component of plasma membrane|ion transport|metal ion transmembrane transporter activity|iron ion transport|transmembrane transport|zinc ion transport|zinc ion transmembrane transport|cellular zinc ion homeostasis|zinc ion import across plasma membrane|m…	mmu04216	Ferroptosis
Pbx4	3.4546	5.64394e-06	Up	GO:0005634,GO:0006351,GO:0006355,GO:0006357,GO:0043565,GO:0045893,GO:0001741,GO:0003677,GO:0003700	nucleus|transcription, DNA-templated|regulation of transcription, DNA-templated|regulation of transcription by RNA polymerase II|sequence-specific DNA binding|positive regulation of transcription, DNA-templated|XY body|DNA binding|DNA binding transcription factor activity
Fanci	3.44374	0.00113313	Up	GO:0006281,GO:0006974,GO:0007049,GO:0007095,GO:0031398,GO:0043240,GO:0070182,GO:0005634,GO:0005654,GO:0005829	DNA repair|cellular response to DNA damage stimulus|cell cycle|mitotic G2 DNA damage checkpoint|positive regulation of protein ubiquitination|Fanconi anaemia nuclear complex|DNA polymerase binding|nucleus|nucleoplasm|cytosol	mmu03460	Fanconi anemia pathway
Dhx58	3.43724	3.86373e-08	Up	GO:1900245,GO:0039534,GO:0003723,GO:1900246,GO:0039536,GO:0003725,GO:0003727,GO:0004386,GO:0005524,GO:0005737,GO:0045087,GO:0008270,GO:0045088,GO:0009615,GO:0045824,GO:0016787,GO:0032480,GO:0000166,GO:0046872,GO:0002376,GO:0051607,GO:0032481,GO:0003677	positive regulation of MDA-5 signaling pathway|negative regulation of MDA-5 signaling pathway|RNA binding|positive regulation of RIG-I signaling pathway|negative regulation of RIG-I signaling pathway|double-stranded RNA binding|single-stranded RNA binding|helicase activity|ATP binding|cytoplasm|innate immune response|zinc ion binding|regulation of innate immune response|response to virus|negative…	mmu04622	RIG-I-like receptor signaling pathway
Npas2	3.43361	2.54172e-10	Up	GO:0051775,GO:0045475,GO:0005515,GO:0051879,GO:0045739,GO:0005634,GO:0060548,GO:0045893,GO:0005654,GO:2001020,GO:0005667,GO:0005737,GO:0005829,GO:0006351,GO:0006355,GO:0045944,GO:0006974,GO:0046872,GO:0007623,GO:0046983,GO:0032922,GO:0003677,GO:0048511,GO:0042745,GO:0042752,GO:0003700	response to redox state|locomotor rhythm|protein binding|Hsp90 protein binding|positive regulation of DNA repair|nucleus|negative regulation of cell death|positive regulation of transcription, DNA-templated|nucleoplasm|regulation of response to DNA damage stimulus|transcription factor complex|cytoplasm|cytosol|transcription, DNA-templated|regulation of transcription, DNA-templated|positive regula…	mmu04710	Circadian rhythm
Shcbp1	3.43314	0.000128122	Up	GO:0005856,GO:0008543,GO:0042169,GO:2000177,GO:0005515,GO:0005575,GO:0005737	cytoskeleton|fibroblast growth factor receptor signaling pathway|SH2 domain binding|regulation of neural precursor cell proliferation|protein binding|cellular_component|cytoplasm
Hmmr	3.42979	4.29558e-07	Up	GO:0005829,GO:0015630,GO:0016020,GO:0005540,GO:0005737,GO:0005813	cytosol|microtubule cytoskeleton|membrane|hyaluronic acid binding|cytoplasm|centrosome	mmu04512	ECM-receptor interaction
Depdc1b	3.425	0.00626887	Up	GO:0016477,GO:0030177,GO:0035556,GO:0003674,GO:0005096,GO:0007165	cell migration|positive regulation of Wnt signaling pathway|intracellular signal transduction|molecular_function|GTPase activator activity|signal transduction
Exo1	3.41528	0.0317821	Up	GO:0046872,GO:0006974,GO:0003682,GO:0048256,GO:0008409,GO:0003824,GO:0051321,GO:0016446,GO:0004518,GO:0051908,GO:0004519,GO:0004527,GO:0005634,GO:0005654,GO:0016604,GO:0005886,GO:0090305,GO:0016787,GO:0006139,GO:0016788,GO:0006259,GO:0035312,GO:0006281,GO:0002376,GO:0045145,GO:0006298,GO:0002455,GO:0045190,GO:0006310,GO:0003677	metal ion binding|cellular response to DNA damage stimulus|chromatin binding|flap endonuclease activity|5'-3' exonuclease activity|catalytic activity|meiotic cell cycle|somatic hypermutation of immunoglobulin genes|nuclease activity|double-stranded DNA 5'-3' exodeoxyribonuclease activity|endonuclease activity|exonuclease activity|nucleus|nucleoplasm|nuclear body|plasma membrane|nucleic acid phosp…	mmu03430	Mismatch repair
Cep55	3.41295	1.32831e-06	Up	GO:0045184,GO:0000920,GO:0051301,GO:0005515,GO:0072001,GO:0005737,GO:0005813,GO:0005815,GO:0005856,GO:0005886,GO:0090543,GO:0007049,GO:1904888,GO:0030496,GO:0000281,GO:0045171	establishment of protein localization|cell separation after cytokinesis|cell division|protein binding|renal system development|cytoplasm|centrosome|microtubule organizing center|cytoskeleton|plasma membrane|Flemming body|cell cycle|cranial skeletal system development|midbody|mitotic cytokinesis|intercellular bridge
Plcd4	3.41141	5.88969e-06	Up	GO:0016787,GO:0005509,GO:0031965,GO:0005622,GO:0035556,GO:0005634,GO:0005737,GO:0005783,GO:0005829,GO:0005886,GO:0046488,GO:0006629,GO:0046872,GO:0007165,GO:0007340,GO:0008081,GO:0004435,GO:0016020,GO:0004629,GO:0016042,GO:0004871	hydrolase activity|calcium ion binding|nuclear membrane|intracellular|intracellular signal transduction|nucleus|cytoplasm|endoplasmic reticulum|cytosol|plasma membrane|phosphatidylinositol metabolic process|lipid metabolic process|metal ion binding|signal transduction|acrosome reaction|phosphoric diester hydrolase activity|phosphatidylinositol phospholipase C activity|membrane|phospholipase C act…	mmu00562,mmu04020,mmu04070,mmu04919,mmu04933	Inositol phosphate metabolism|Calcium signaling pathway|Phosphatidylinositol signaling system|Thyroid hormone signaling pathway|AGE-RAGE signaling pathway in diabetic complications
Siglec1	3.40678	2.08019e-05	Up	GO:0006897,GO:0007155,GO:0016020,GO:0016021,GO:0030246,GO:0070234,GO:2001238,GO:0005515,GO:0005576,GO:0005886	endocytosis|cell adhesion|membrane|integral component of membrane|carbohydrate binding|positive regulation of T cell apoptotic process|positive regulation of extrinsic apoptotic signaling pathway|protein binding|extracellular region|plasma membrane	mmu04514	Cell adhesion molecules (CAMs)
Kif18b	3.40212	7.65119e-06	Up	GO:0035371,GO:0007019,GO:0000278,GO:0051301,GO:0003774,GO:0051302,GO:0007049,GO:0003777,GO:0061673,GO:0005524,GO:0005634,GO:0005737,GO:0008017,GO:0005829,GO:1990023,GO:0005856,GO:1990752,GO:0008574,GO:0005871,GO:0016604,GO:0005874,GO:0000070,GO:0016887,GO:0000166,GO:0019894,GO:0007018,GO:0000235	microtubule plus-end|microtubule depolymerization|mitotic cell cycle|cell division|motor activity|regulation of cell division|cell cycle|microtubule motor activity|mitotic spindle astral microtubule|ATP binding|nucleus|cytoplasm|microtubule binding|cytosol|mitotic spindle midzone|cytoskeleton|microtubule end|ATP-dependent microtubule motor activity, plus-end-directed|kinesin complex|nuclear body|…
Lrp8	3.39948	1.27514e-05	Up	GO:0061003,GO:0038025,GO:0021517,GO:0005515,GO:0061098,GO:0038026,GO:0021541,GO:0005576,GO:1900006,GO:0043025,GO:0021766,GO:0005615,GO:0043235,GO:0005875,GO:0005886,GO:0005901,GO:0006897,GO:0021819,GO:0007268,GO:0045860,GO:0030229,GO:0008035,GO:0048306,GO:0030424,GO:0014069,GO:0048813,GO:0030425,GO:0016020,GO:0000122,GO:0050731,GO:0032793,GO:0016021,GO:0005041,GO:0050804,GO:0034185,GO:0019894,GO:…	positive regulation of dendritic spine morphogenesis|reelin receptor activity|ventral spinal cord development|protein binding|positive regulation of protein tyrosine kinase activity|reelin-mediated signaling pathway|ammon gyrus development|extracellular region|positive regulation of dendrite development|neuronal cell body|hippocampus development|extracellular space|receptor complex|microtubule as…
Tnfrsf12a	3.39825	8.61906e-05	Up	GO:0097191,GO:0005886,GO:2001238,GO:0006915,GO:0006931,GO:0007155,GO:0007275,GO:0009986,GO:0016020,GO:0016021,GO:0030154,GO:0043065,GO:0045765,GO:0001525,GO:0045773,GO:0001726,GO:0061041,GO:0005515	extrinsic apoptotic signaling pathway|plasma membrane|positive regulation of extrinsic apoptotic signaling pathway|apoptotic process|substrate-dependent cell migration, cell attachment to substrate|cell adhesion|multicellular organism development|cell surface|membrane|integral component of membrane|cell differentiation|positive regulation of apoptotic process|regulation of angiogenesis|angiogenes…	mmu04060	Cytokine-cytokine receptor interaction
Mgmt	3.39573	5.6477e-05	Up	GO:0045739,GO:0005509,GO:0046872,GO:0005634,GO:0060548,GO:0005654,GO:0006281,GO:0006307,GO:2000781,GO:0006974,GO:0008168,GO:0016740,GO:0032259,GO:0003677,GO:0043066,GO:0003824,GO:0043281,GO:0003908	positive regulation of DNA repair|calcium ion binding|metal ion binding|nucleus|negative regulation of cell death|nucleoplasm|DNA repair|DNA dealkylation involved in DNA repair|positive regulation of double-strand break repair|cellular response to DNA damage stimulus|methyltransferase activity|transferase activity|methylation|DNA binding|negative regulation of apoptotic process|catalytic activity…
Kifc1	3.38779	9.49072e-05	Up	GO:0047496,GO:0005634,GO:0072382,GO:0072686,GO:0005815,GO:0005871,GO:0005874,GO:0007018,GO:0008017,GO:0090307,GO:0008569,GO:0010826,GO:0016887,GO:0003777,GO:0030139,GO:0031616,GO:0005515	vesicle transport along microtubule|nucleus|minus-end-directed vesicle transport along microtubule|mitotic spindle|microtubule organizing center|kinesin complex|microtubule|microtubule-based movement|microtubule binding|mitotic spindle assembly|ATP-dependent microtubule motor activity, minus-end-directed|negative regulation of centrosome duplication|ATPase activity|microtubule motor activity|endo…
Klhdc8a	3.38616	1.86089e-11	Up	GO:0031463,GO:0004842,GO:0016567	Cul3-RING ubiquitin ligase complex|ubiquitin-protein transferase activity|protein ubiquitination
Clspn	3.38258	1.15969e-07	Up	GO:0003677,GO:0005634,GO:0005654,GO:0005694,GO:0005794,GO:0006281,GO:0006974,GO:0007049,GO:0007095,GO:0010997,GO:0018105,GO:0000076,GO:0032147,GO:0000077,GO:0033314,GO:0000217	DNA binding|nucleus|nucleoplasm|chromosome|Golgi apparatus|DNA repair|cellular response to DNA damage stimulus|cell cycle|mitotic G2 DNA damage checkpoint|anaphase-promoting complex binding|peptidyl-serine phosphorylation|DNA replication checkpoint|activation of protein kinase activity|DNA damage checkpoint|mitotic DNA replication checkpoint|DNA secondary structure binding
Plekha4	3.36717	1.54915e-12	Up	GO:0008289,GO:0016020,GO:0032266,GO:0005575,GO:0005737,GO:0008150	lipid binding|membrane|phosphatidylinositol-3-phosphate binding|cellular_component|cytoplasm|biological_process
Ticam2	3.36476	2.00233e-05	Up	GO:0005770,GO:0005783,GO:0005793,GO:0005794,GO:0005886,GO:0043122,GO:0045087,GO:0006886,GO:0045323,GO:0006888,GO:0045357,GO:0046982,GO:0051607,GO:0070671,GO:0071222,GO:0071650,GO:0071651,GO:0001817,GO:0002376,GO:0004871,GO:0005149,GO:0005515,GO:0005543,GO:0005737,GO:0005768,GO:0005769,GO:0006954,GO:0007030,GO:0007165,GO:0016020,GO:0030134,GO:0032729,GO:0032755,GO:0034144,GO:2000494,GO:0034145,GO:…	late endosome|endoplasmic reticulum|endoplasmic reticulum-Golgi intermediate compartment|Golgi apparatus|plasma membrane|regulation of I-kappaB kinase/NF-kappaB signaling|innate immune response|intracellular protein transport|interleukin-1 receptor complex|ER to Golgi vesicle-mediated transport|regulation of interferon-beta biosynthetic process|protein heterodimerization activity|defense response…	mmu04064,mmu04217,mmu04620,mmu05133,mmu05161	NF-kappa B signaling pathway|Necroptosis|Toll-like receptor signaling pathway|Pertussis|Hepatitis B
Gpr55	3.34678	0.00674335	Up	GO:0045453,GO:0004949,GO:0045671,GO:0051482,GO:0005886,GO:0005887,GO:0007165,GO:0007186,GO:0070374,GO:0007202,GO:0016020,GO:0016021,GO:0004871,GO:0035025,GO:0004930	bone resorption|cannabinoid receptor activity|negative regulation of osteoclast differentiation|positive regulation of cytosolic calcium ion concentration involved in phospholipase C-activating G-protein coupled signaling pathway|plasma membrane|integral component of plasma membrane|signal transduction|G-protein coupled receptor signaling pathway|positive regulation of ERK1 and ERK2 cascade|activ…
Trip13	3.34591	5.07971e-05	Up	GO:0048477,GO:0005515,GO:0051321,GO:0005524,GO:0006302,GO:0007094,GO:0007130,GO:0007131,GO:0007141,GO:0007144,GO:0007283,GO:0007286,GO:0030154,GO:0000166,GO:0042802,GO:0001556,GO:0001673	oogenesis|protein binding|meiotic cell cycle|ATP binding|double-strand break repair|mitotic spindle assembly checkpoint|synaptonemal complex assembly|reciprocal meiotic recombination|male meiosis I|female meiosis I|spermatogenesis|spermatid development|cell differentiation|nucleotide binding|identical protein binding|oocyte maturation|male germ cell nucleus
Arc	3.32962	0.00319111	Up	GO:0061001,GO:0016020,GO:0005737,GO:1900271,GO:0016477,GO:0005768,GO:0022604,GO:0005856,GO:2000969,GO:0005886,GO:0006897,GO:0007010,GO:0030054,GO:0031410,GO:0007275,GO:0042995,GO:0007492,GO:0045202,GO:0009952,GO:0003779,GO:0045211,GO:0015629,GO:0005515,GO:0048168	regulation of dendritic spine morphogenesis|membrane|cytoplasm|regulation of long-term synaptic potentiation|cell migration|endosome|regulation of cell morphogenesis|cytoskeleton|positive regulation of AMPA receptor activity|plasma membrane|endocytosis|cytoskeleton organization|cell junction|cytoplasmic vesicle|multicellular organism development|cell projection|endoderm development|synapse|anteri…	mmu05031	Amphetamine addiction
Slc7a8	3.32593	3.7686e-07	Up	GO:0016020,GO:0005886,GO:0016021,GO:0019534,GO:0005887,GO:0006865,GO:0015101,GO:0015171,GO:0022857,GO:0015175,GO:0055085,GO:0015179,GO:0015297,GO:0003333,GO:0015804,GO:0005275,GO:0015807,GO:0005737	membrane|plasma membrane|integral component of membrane|toxin transmembrane transporter activity|integral component of plasma membrane|amino acid transport|organic cation transmembrane transporter activity|amino acid transmembrane transporter activity|transmembrane transporter activity|neutral amino acid transmembrane transporter activity|transmembrane transport|L-amino acid transmembrane transpo…	mmu04974	Protein digestion and absorption
Sp5	3.32534	4.44905e-05	Up	GO:0003676,GO:0003677,GO:0005634,GO:0006351,GO:0006355,GO:0006357,GO:0036342,GO:0043565,GO:0046872,GO:0060349,GO:0071407,GO:0000122,GO:0000977,GO:0000981	nucleic acid binding|DNA binding|nucleus|transcription, DNA-templated|regulation of transcription, DNA-templated|regulation of transcription by RNA polymerase II|post-anal tail morphogenesis|sequence-specific DNA binding|metal ion binding|bone morphogenesis|cellular response to organic cyclic compound|negative regulation of transcription by RNA polymerase II|RNA polymerase II regulatory region se…
Egr3	3.32257	0.000908567	Up	GO:0045944,GO:0003677,GO:0046872,GO:0005634,GO:0006351,GO:0006355,GO:0007274,GO:0007422,GO:0033089,GO:0035767,GO:0035924,GO:0043066,GO:0043565,GO:0001938,GO:0044344,GO:0002042,GO:0045586,GO:0003676	positive regulation of transcription by RNA polymerase II|DNA binding|metal ion binding|nucleus|transcription, DNA-templated|regulation of transcription, DNA-templated|neuromuscular synaptic transmission|peripheral nervous system development|positive regulation of T cell differentiation in thymus|endothelial cell chemotaxis|cellular response to vascular endothelial growth factor stimulus|negative…	mmu04625,mmu05203,mmu05161	C-type lectin receptor signaling pathway|Viral carcinogenesis|Hepatitis B
Tnfsf9	3.31997	2.89046e-06	Up	GO:0042104,GO:0005615,GO:0042127,GO:0005886,GO:0043011,GO:0006955,GO:0007267,GO:0016020,GO:0016021,GO:0045585,GO:0032729,GO:0032735,GO:0032755,GO:0032813,GO:0005102,GO:0005125,GO:0005164	positive regulation of activated T cell proliferation|extracellular space|regulation of cell proliferation|plasma membrane|myeloid dendritic cell differentiation|immune response|cell-cell signaling|membrane|integral component of membrane|positive regulation of cytotoxic T cell differentiation|positive regulation of interferon-gamma production|positive regulation of interleukin-12 production|posit…	mmu04060	Cytokine-cytokine receptor interaction
Csmd1	3.31712	0.0412041	Up	GO:0016020,GO:0016021,GO:0042593,GO:0001964,GO:0003674,GO:0005575	membrane|integral component of membrane|glucose homeostasis|startle response|molecular_function|cellular_component
Lrg1	3.30668	5.65666e-26	Up	GO:0005615,GO:0030511,GO:0043231,GO:0045766,GO:0050873,GO:0001938,GO:0005160,GO:0005576	extracellular space|positive regulation of transforming growth factor beta receptor signaling pathway|intracellular membrane-bounded organelle|positive regulation of angiogenesis|brown fat cell differentiation|positive regulation of endothelial cell proliferation|transforming growth factor beta receptor binding|extracellular region
Gins2	3.29429	1.33564e-05	Up	GO:0006260,GO:0031298,GO:0043138,GO:1902975,GO:0000727,GO:0000811,GO:0005634	DNA replication|replication fork protection complex|3'-5' DNA helicase activity|mitotic DNA replication initiation|double-strand break repair via break-induced replication|GINS complex|nucleus
Tbx21	3.28685	2.02809e-06	Up	GO:2000552,GO:0045893,GO:0005515,GO:0005634,GO:0048304,GO:0006351,GO:0006355,GO:0030217,GO:0032703,GO:0043025,GO:0050776,GO:0043161,GO:0071310,GO:0043565,GO:0072676,GO:0044212,GO:0045580,GO:0000122,GO:2000320,GO:0045892,GO:0003677,GO:2000329,GO:0003700	negative regulation of T-helper 2 cell cytokine production|positive regulation of transcription, DNA-templated|protein binding|nucleus|positive regulation of isotype switching to IgG isotypes|transcription, DNA-templated|regulation of transcription, DNA-templated|T cell differentiation|negative regulation of interleukin-2 production|neuronal cell body|regulation of immune response|proteasome-medi…	mmu04658,mmu04659,mmu05321	Th1 and Th2 cell differentiation|Th17 cell differentiation|Inflammatiory bowel disease (IBD)
Ccl9	3.27378	0.00727826	Up	GO:0070098,GO:0005615,GO:0070374,GO:0006935,GO:0071346,GO:0006954,GO:0006955,GO:0007186,GO:0008009,GO:0030593,GO:0071347,GO:0043547,GO:0071356,GO:0045662,GO:0048020,GO:0048245,GO:0002548,GO:0048247,GO:0005125,GO:0050729,GO:0005576	chemokine-mediated signaling pathway|extracellular space|positive regulation of ERK1 and ERK2 cascade|chemotaxis|cellular response to interferon-gamma|inflammatory response|immune response|G-protein coupled receptor signaling pathway|chemokine activity|neutrophil chemotaxis|cellular response to interleukin-1|positive regulation of GTPase activity|cellular response to tumor necrosis factor|negativ…	mmu04060,mmu04062	Cytokine-cytokine receptor interaction|Chemokine signaling pathway
Clec4n	3.25865	6.88408e-05	Up	GO:0016020,GO:0016021,GO:0030246,GO:0043123,GO:0045087,GO:0050715,GO:0050832,GO:0002250,GO:0002376,GO:0005515	membrane|integral component of membrane|carbohydrate binding|positive regulation of I-kappaB kinase/NF-kappaB signaling|innate immune response|positive regulation of cytokine secretion|defense response to fungus|adaptive immune response|immune system process|protein binding	mmu04625	C-type lectin receptor signaling pathway
Irgm1	3.25209	2.17102e-22	Up	GO:0071346,GO:0016020,GO:0003924,GO:0075044,GO:0016787,GO:0005525,GO:1901098,GO:0031410,GO:0005764,GO:0005768,GO:0005770,GO:0005776,GO:0005783,GO:0035458,GO:0005789,GO:0042995,GO:0005794,GO:0044754,GO:0005886,GO:0045087,GO:0006914,GO:0000045,GO:0045335,GO:0006952,GO:0000166,GO:0060335,GO:0002376	cellular response to interferon-gamma|membrane|GTPase activity|autophagy of host cells involved in interaction with symbiont|hydrolase activity|GTP binding|positive regulation of autophagosome maturation|cytoplasmic vesicle|lysosome|endosome|late endosome|autophagosome|endoplasmic reticulum|cellular response to interferon-beta|endoplasmic reticulum membrane|cell projection|Golgi apparatus|autolys…	mmu05145	Toxoplasmosis
Cenpm	3.24279	0.000758223	Up	GO:0005634,GO:0005694,GO:0005737,GO:0005829,GO:0008150,GO:0000775,GO:0000776,GO:0003674	nucleus|chromosome|cytoplasm|cytosol|biological_process|chromosome, centromeric region|kinetochore|molecular_function
Pnp2	3.23735	0.00955004	Up	GO:0004731,GO:0005576,GO:0005622,GO:0005634,GO:0005737,GO:0005829,GO:0008144,GO:0042301,GO:0001882,GO:0002060	purine-nucleoside phosphorylase activity|extracellular region|intracellular|nucleus|cytoplasm|cytosol|drug binding|phosphate ion binding|nucleoside binding|purine nucleobase binding	mmu00230,mmu00240,mmu00760	Purine metabolism|Pyrimidine metabolism|Nicotinate and nicotinamide metabolism
Pcdhgc5	3.22325	0.0114567	Up	GO:0007267,GO:0007399,GO:0016020,GO:0050808,GO:0003674,GO:0005887,GO:0007155	cell-cell signaling|nervous system development|membrane|synapse organization|molecular_function|integral component of plasma membrane|cell adhesion
Cfi	3.22306	0.00385909	Up	GO:0005576,GO:0005615,GO:0005634,GO:0006508,GO:0006958,GO:0008233,GO:0008236,GO:0016020,GO:0016787,GO:0045087,GO:0002376,GO:0046872,GO:0004252,GO:0005044	extracellular region|extracellular space|nucleus|proteolysis|complement activation, classical pathway|peptidase activity|serine-type peptidase activity|membrane|hydrolase activity|innate immune response|immune system process|metal ion binding|serine-type endopeptidase activity|scavenger receptor activity	mmu04610,mmu05150	Complement and coagulation cascades|Staphylococcus aureus infection
Syt15	3.22153	1.58671e-13	Up	GO:0006906,GO:0016020,GO:0016021,GO:0016079,GO:0017158,GO:0019898,GO:0019905,GO:0030276,GO:0048791,GO:0005509,GO:0005544,GO:0005886	vesicle fusion|membrane|integral component of membrane|synaptic vesicle exocytosis|regulation of calcium ion-dependent exocytosis|extrinsic component of membrane|syntaxin binding|clathrin binding|calcium ion-regulated exocytosis of neurotransmitter|calcium ion binding|calcium-dependent phospholipid binding|plasma membrane
Plau	3.21274	1.617e-05	Up	GO:0042730,GO:0016020,GO:0005515,GO:0016787,GO:0005576,GO:0043403,GO:0030335,GO:0005615,GO:0060279,GO:0006508,GO:0008233,GO:0008236,GO:0031639,GO:0008284,GO:0070997,GO:0009986,GO:2000097,GO:0033628,GO:0010469,GO:2000345,GO:0014909,GO:0001525,GO:2000379,GO:0042060,GO:0014910,GO:0001666,GO:0042127,GO:0014911,GO:0004252	fibrinolysis|membrane|protein binding|hydrolase activity|extracellular region|skeletal muscle tissue regeneration|positive regulation of cell migration|extracellular space|positive regulation of ovulation|proteolysis|peptidase activity|serine-type peptidase activity|plasminogen activation|positive regulation of cell proliferation|neuron death|cell surface|regulation of smooth muscle cell-matrix a…	mmu04064,mmu04610,mmu05202,mmu05206,mmu05205,mmu05215	NF-kappa B signaling pathway|Complement and coagulation cascades|Transcriptional misregulation in cancers|MicroRNAs in cancer|Proteoglycans in cancer|Prostate cancer
Aen	3.21217	6.29468e-15	Up	GO:0005622,GO:0005634,GO:0005654,GO:0005730,GO:0006915,GO:0006974,GO:0010212,GO:0016787,GO:0031965,GO:0042771,GO:0003676,GO:0004518,GO:0004527	intracellular|nucleus|nucleoplasm|nucleolus|apoptotic process|cellular response to DNA damage stimulus|response to ionizing radiation|hydrolase activity|nuclear membrane|intrinsic apoptotic signaling pathway in response to DNA damage by p53 class mediator|nucleic acid binding|nuclease activity|exonuclease activity
Ccr2	3.20739	3.58876e-14	Up	GO:0005515,GO:0005886,GO:0005887,GO:0006935,GO:0006954,GO:0006955,GO:0019725,GO:0006959,GO:0019955,GO:0006968,GO:0030097,GO:0007165,GO:0030334,GO:0032729,GO:0032743,GO:0035705,GO:0090026,GO:0035715,GO:0090265,GO:0035716,GO:0097350,GO:0035717,GO:1903238,GO:2000439,GO:2000451,GO:2000464,GO:0001525,GO:2000473,GO:0001974,GO:0002246,GO:0002548,GO:0002827,GO:0002829,GO:0004871,GO:0004930,GO:0004950,GO:…	protein binding|plasma membrane|integral component of plasma membrane|chemotaxis|inflammatory response|immune response|cellular homeostasis|humoral immune response|cytokine binding|cellular defense response|hemopoiesis|signal transduction|regulation of cell migration|positive regulation of interferon-gamma production|positive regulation of interleukin-2 production|T-helper 17 cell chemotaxis|posi…	mmu04060,mmu04062	Cytokine-cytokine receptor interaction|Chemokine signaling pathway
Pappa2	3.20027	0.0001662	Up	GO:0008237,GO:0016324,GO:0060349,GO:0004222,GO:0005829,GO:0006508	metallopeptidase activity|apical plasma membrane|bone morphogenesis|metalloendopeptidase activity|cytosol|proteolysis
Afp	3.18521	0.0372602	Up	GO:0005615,GO:0005737,GO:0019953,GO:0042448,GO:0046872,GO:0060395,GO:0001542,GO:0004566,GO:0005576	extracellular space|cytoplasm|sexual reproduction|progesterone metabolic process|metal ion binding|SMAD protein signal transduction|ovulation from ovarian follicle|beta-glucuronidase activity|extracellular region	mmu04390	Hippo signaling pathway
Phf11b	3.1808	5.78782e-15	Up	GO:0031965,GO:0003674,GO:0005654,GO:0008150	nuclear membrane|molecular_function|nucleoplasm|biological_process
Lair1	3.17623	2.38222e-12	Up	GO:0005886,GO:0016020,GO:0016021	plasma membrane|membrane|integral component of membrane
Mthfd2	3.17315	3.44819e-05	Up	GO:0055114,GO:0004487,GO:0004488,GO:0005739,GO:0005829,GO:0006730,GO:0008152,GO:0016491,GO:0016787,GO:0000287,GO:0042301,GO:0003824,GO:0046653,GO:0004477	oxidation-reduction process|methylenetetrahydrofolate dehydrogenase (NAD+) activity|methylenetetrahydrofolate dehydrogenase (NADP+) activity|mitochondrion|cytosol|one-carbon metabolic process|metabolic process|oxidoreductase activity|hydrolase activity|magnesium ion binding|phosphate ion binding|catalytic activity|tetrahydrofolate metabolic process|methenyltetrahydrofolate cyclohydrolase activity	mmu00670	One carbon pool by folate
Ssc4d	3.16729	0.0214655	Up	GO:0008150,GO:0016020,GO:0005044,GO:0005576,GO:0005615	biological_process|membrane|scavenger receptor activity|extracellular region|extracellular space
Armcx4	3.16665	8.95666e-09	Up	GO:0003674,GO:0005575,GO:0008150	molecular_function|cellular_component|biological_process
Lilr4b	3.16547	5.99726e-07	Up	GO:0016020,GO:0016021	membrane|integral component of membrane
Ifit3	3.1608	1.8885e-25	Up	GO:0005737,GO:0005739,GO:0005829,GO:0035457,GO:0035458,GO:0035634,GO:0042802,GO:0045087,GO:0051607,GO:0002376,GO:0003723,GO:0005515	cytoplasm|mitochondrion|cytosol|cellular response to interferon-alpha|cellular response to interferon-beta|response to stilbenoid|identical protein binding|innate immune response|defense response to virus|immune system process|RNA binding|protein binding
Spc25	3.16018	3.55336e-06	Up	GO:0000777,GO:0003674,GO:0005634,GO:0005694,GO:0005829,GO:0007049,GO:0007052,GO:0007059,GO:0031262,GO:0000775,GO:0051301,GO:0000776	condensed chromosome kinetochore|molecular_function|nucleus|chromosome|cytosol|cell cycle|mitotic spindle organization|chromosome segregation|Ndc80 complex|chromosome, centromeric region|cell division|kinetochore
Ckap2	3.14756	2.46602e-06	Up	GO:0005813,GO:0005829,GO:0005856,GO:0005874,GO:0005881,GO:0006915,GO:0007026,GO:0007049,GO:0015630,GO:0045944,GO:0000281,GO:0003674,GO:0005737	centrosome|cytosol|cytoskeleton|microtubule|cytoplasmic microtubule|apoptotic process|negative regulation of microtubule depolymerization|cell cycle|microtubule cytoskeleton|positive regulation of transcription by RNA polymerase II|mitotic cytokinesis|molecular_function|cytoplasm
Rrm2	3.14516	0.00309672	Up	GO:0016491,GO:0004748,GO:0042803,GO:0005515,GO:0005635,GO:0005737,GO:0005829,GO:0005971,GO:0046872,GO:0051259,GO:0006260,GO:0051290,GO:0008199,GO:0009262,GO:0055114,GO:0009263	oxidoreductase activity|ribonucleoside-diphosphate reductase activity, thioredoxin disulfide as acceptor|protein homodimerization activity|protein binding|nuclear envelope|cytoplasm|cytosol|ribonucleoside-diphosphate reductase complex|metal ion binding|protein complex oligomerization|DNA replication|protein heterotetramerization|ferric iron binding|deoxyribonucleotide metabolic process|oxidation-…	mmu00230,mmu00240,mmu00480,mmu00983,mmu04115	Purine metabolism|Pyrimidine metabolism|Glutathione metabolism|Drug metabolism - other enzymes|p53 signaling pathway
Egfem1	3.14157	0.00359148	Up	GO:0005509,GO:0005575,GO:0008150	calcium ion binding|cellular_component|biological_process
Ccnb2	3.1308	0.00178998	Up	GO:0005829,GO:0007049,GO:0015630,GO:0016020,GO:0040007,GO:0043029,GO:0045296,GO:0048538,GO:0051301,GO:0001701,GO:0005634,GO:0005813	cytosol|cell cycle|microtubule cytoskeleton|membrane|growth|T cell homeostasis|cadherin binding|thymus development|cell division|in utero embryonic development|nucleus|centrosome	mmu04068,mmu04110,mmu04114,mmu04115,mmu04218,mmu04914,mmu05166	FoxO signaling pathway|Cell cycle|Oocyte meiosis|p53 signaling pathway|Cellular senescence|Progesterone-mediated oocyte maturation|HTLV-I infection
Zwilch	3.13059	0.0131709	Up	GO:0005694,GO:0007049,GO:0007093,GO:0051301,GO:1990423,GO:0000775,GO:0000776,GO:0003674	chromosome|cell cycle|mitotic cell cycle checkpoint|cell division|RZZ complex|chromosome, centromeric region|kinetochore|molecular_function
Ifit3b	3.1266	7.895e-18	Up	GO:0005829,GO:0042802,GO:0051607,GO:0003723,GO:0005737,GO:0005739	cytosol|identical protein binding|defense response to virus|RNA binding|cytoplasm|mitochondrion
Ptger4	3.11753	0.000333331	Up	GO:0005886,GO:0006954,GO:0007165,GO:0007186,GO:0007188,GO:0007189,GO:0032757,GO:0007204,GO:0033624,GO:0007254,GO:0035810,GO:0008284,GO:0035815,GO:0042093,GO:0042322,GO:0042466,GO:0050728,GO:0042531,GO:0043025,GO:0043950,GO:0050729,GO:0051492,GO:0051771,GO:0060348,GO:0001934,GO:1904468,GO:0070257,GO:0002792,GO:1904471,GO:0070371,GO:0004871,GO:1904496,GO:0071260,GO:0004930,GO:2000386,GO:2000388,GO:…	plasma membrane|inflammatory response|signal transduction|G-protein coupled receptor signaling pathway|adenylate cyclase-modulating G-protein coupled receptor signaling pathway|adenylate cyclase-activating G-protein coupled receptor signaling pathway|positive regulation of interleukin-8 production|positive regulation of cytosolic calcium ion concentration|negative regulation of integrin activatio…	mmu04080,mmu04924,mmu04750,mmu05200,mmu05165	Neuroactive ligand-receptor interaction|Renin secretion|Inflammatory mediator regulation of TRP channels|Pathways in cancer|Human papillomavirus infection
Iqgap3	3.11508	8.24133e-06	Up	GO:0070856,GO:0005515,GO:0071310,GO:0005516,GO:0005737,GO:0005911,GO:0007265,GO:0008361,GO:0010628,GO:0010629,GO:0016328,GO:0017016,GO:0017048,GO:0000082,GO:0033601,GO:0000187,GO:0070371,GO:0001934	myosin VI light chain binding|protein binding|cellular response to organic substance|calmodulin binding|cytoplasm|cell-cell junction|Ras protein signal transduction|regulation of cell size|positive regulation of gene expression|negative regulation of gene expression|lateral plasma membrane|Ras GTPase binding|Rho GTPase binding|G1/S transition of mitotic cell cycle|positive regulation of mammary g…	mmu04810	Regulation of actin cytoskeleton
Csf2rb2	3.11448	1.03549e-11	Up	GO:0016020,GO:0016021,GO:0019221,GO:0004896,GO:0005515,GO:0005886	membrane|integral component of membrane|cytokine-mediated signaling pathway|cytokine receptor activity|protein binding|plasma membrane	mmu04630,mmu04060,mmu04210,mmu05200	Jak-STAT signaling pathway|Cytokine-cytokine receptor interaction|Apoptosis|Pathways in cancer
Mreg	3.10934	2.37813e-05	Up	GO:0030318,GO:0032402,GO:0032991,GO:0042470,GO:0042640,GO:0043473,GO:0048066,GO:0005515,GO:0005886,GO:0016020	melanocyte differentiation|melanosome transport|protein-containing complex|melanosome|anagen|pigmentation|developmental pigmentation|protein binding|plasma membrane|membrane
Kif11	3.10592	3.14671e-10	Up	GO:0044877,GO:0007049,GO:0003777,GO:0046602,GO:0007051,GO:0005524,GO:0051225,GO:0007059,GO:0005634,GO:0051301,GO:0005737,GO:0005819,GO:0005829,GO:0005856,GO:0007100,GO:0005871,GO:0072686,GO:0008017,GO:0005874,GO:0090307,GO:0008574,GO:0005876,GO:0000166,GO:0016887,GO:0000922,GO:0019901,GO:0007018	protein-containing complex binding|cell cycle|microtubule motor activity|regulation of mitotic centrosome separation|spindle organization|ATP binding|spindle assembly|chromosome segregation|nucleus|cell division|cytoplasm|spindle|cytosol|cytoskeleton|mitotic centrosome separation|kinesin complex|mitotic spindle|microtubule binding|microtubule|mitotic spindle assembly|ATP-dependent microtubule mot…
Gm4951	3.1018	1.39455e-05	Up	GO:0035458,GO:0003924,GO:0005789,GO:0006952	cellular response to interferon-beta|GTPase activity|endoplasmic reticulum membrane|defense response
Has1	3.10088	0.0180982	Up	GO:0085029,GO:0010764,GO:0016020,GO:0016021,GO:0016740,GO:0016757,GO:0030213,GO:0036120,GO:0045226,GO:0050501,GO:0005737,GO:0005887,GO:0007155	extracellular matrix assembly|negative regulation of fibroblast migration|membrane|integral component of membrane|transferase activity|transferase activity, transferring glycosyl groups|hyaluronan biosynthetic process|cellular response to platelet-derived growth factor stimulus|extracellular polysaccharide biosynthetic process|hyaluronan synthase activity|cytoplasm|integral component of plasma me…
Ptges	3.10062	5.78304e-08	Up	GO:0016021,GO:0004364,GO:0016853,GO:0004667,GO:0043231,GO:0005634,GO:0005641,GO:0005737,GO:0005739,GO:0006629,GO:0043295,GO:0006631,GO:0048471,GO:0006633,GO:0050220,GO:0006693,GO:0006749,GO:0001516,GO:0008285,GO:0055114,GO:0016020	integral component of membrane|glutathione transferase activity|isomerase activity|prostaglandin-D synthase activity|intracellular membrane-bounded organelle|nucleus|nuclear envelope lumen|cytoplasm|mitochondrion|lipid metabolic process|glutathione binding|fatty acid metabolic process|perinuclear region of cytoplasm|fatty acid biosynthetic process|prostaglandin-E synthase activity|prostaglandin m…	mmu00590	Arachidonic acid metabolism
Glipr2	3.09866	2.22826e-05	Up	GO:0005794,GO:0010634,GO:0010718,GO:0016020,GO:0042803,GO:0070374,GO:0000139,GO:0005576,GO:0005615	Golgi apparatus|positive regulation of epithelial cell migration|positive regulation of epithelial to mesenchymal transition|membrane|protein homodimerization activity|positive regulation of ERK1 and ERK2 cascade|Golgi membrane|extracellular region|extracellular space
Aoah	3.09824	2.67413e-05	Up	GO:0016788,GO:0031410,GO:0050528,GO:0050728,GO:0005576,GO:0008653,GO:0016787	hydrolase activity, acting on ester bonds|cytoplasmic vesicle|acyloxyacyl hydrolase activity|negative regulation of inflammatory response|extracellular region|lipopolysaccharide metabolic process|hydrolase activity
Sstr2	3.09751	0.00252495	Up	GO:0042923,GO:0007193,GO:0004994,GO:0043005,GO:0007218,GO:0071385,GO:0071392,GO:0005737,GO:0005829,GO:0005886,GO:0008285,GO:0016020,GO:0005887,GO:0016021,GO:0006937,GO:0030165,GO:0007165,GO:0004871,GO:0030432,GO:0007186,GO:0004930,GO:0042277,GO:0007187	neuropeptide binding|adenylate cyclase-inhibiting G-protein coupled receptor signaling pathway|somatostatin receptor activity|neuron projection|neuropeptide signaling pathway|cellular response to glucocorticoid stimulus|cellular response to estradiol stimulus|cytoplasm|cytosol|plasma membrane|negative regulation of cell proliferation|membrane|integral component of plasma membrane|integral compone…	mmu04024,mmu04080,mmu04971	cAMP signaling pathway|Neuroactive ligand-receptor interaction|Gastric acid secretion
Cdk1	3.09155	3.5593e-08	Up	GO:0005515,GO:0005524,GO:0005634,GO:0005737,GO:0005739,GO:0007346,GO:0005759,GO:0007569,GO:0008283,GO:0005813,GO:0008353,GO:0010243,GO:0010468,GO:0010628,GO:0033160,GO:0010971,GO:0034501,GO:0016301,GO:0035173,GO:0016310,GO:0043066,GO:0044772,GO:0045471,GO:0000166,GO:0045740,GO:0000226,GO:0045931,GO:0000307,GO:0051301,GO:0003682,GO:0004672,GO:0004674,GO:0004693,GO:0005829,GO:0005856,GO:0005876,GO:…	protein binding|ATP binding|nucleus|cytoplasm|mitochondrion|regulation of mitotic cell cycle|mitochondrial matrix|cell aging|cell proliferation|centrosome|RNA polymerase II carboxy-terminal domain kinase activity|response to organonitrogen compound|regulation of gene expression|positive regulation of gene expression|positive regulation of protein import into nucleus, translocation|positive regula…	mmu04110,mmu04114,mmu04115,mmu04218,mmu04540,mmu04914,mmu05203,mmu05168,mmu05169	Cell cycle|Oocyte meiosis|p53 signaling pathway|Cellular senescence|Gap junction|Progesterone-mediated oocyte maturation|Viral carcinogenesis|Herpes simplex infection|Epstein-Barr virus infection
Srp54a	3.09132	0.0440366	Up	GO:0005730,GO:0005737,GO:0005786,GO:0005829,GO:0006614,GO:0008144,GO:0008312,GO:0019003,GO:0030942,GO:0043021,GO:0003924,GO:0005525,GO:0005634	nucleolus|cytoplasm|signal recognition particle, endoplasmic reticulum targeting|cytosol|SRP-dependent cotranslational protein targeting to membrane|drug binding|7S RNA binding|GDP binding|endoplasmic reticulum signal peptide binding|ribonucleoprotein complex binding|GTPase activity|GTP binding|nucleus	mmu03060	Protein export
Rasl10b	3.091	0.000409025	Up	GO:0005515,GO:0005525,GO:0005575,GO:0005886,GO:0007165,GO:0016020,GO:0090277,GO:0000166,GO:0003050,GO:0003924	protein binding|GTP binding|cellular_component|plasma membrane|signal transduction|membrane|positive regulation of peptide hormone secretion|nucleotide binding|regulation of systemic arterial blood pressure by atrial natriuretic peptide|GTPase activity
Nrip3	3.08983	0.00575146	Up	GO:0008150,GO:0004190,GO:0005575,GO:0006508	biological_process|aspartic-type endopeptidase activity|cellular_component|proteolysis
Osm	3.07587	0.00438724	Up	GO:0042531,GO:0005147,GO:0043410,GO:0005576,GO:0045835,GO:0005615,GO:0006955,GO:0007260,GO:0007422,GO:0008083,GO:0045944,GO:0008284,GO:0046888,GO:0008285,GO:0048266,GO:0009408,GO:0050731,GO:0033138,GO:0005125,GO:0038165,GO:2001235,GO:0040008	positive regulation of tyrosine phosphorylation of STAT protein|oncostatin-M receptor binding|positive regulation of MAPK cascade|extracellular region|negative regulation of meiotic nuclear division|extracellular space|immune response|tyrosine phosphorylation of STAT protein|peripheral nervous system development|growth factor activity|positive regulation of transcription by RNA polymerase II|posi…	mmu04630,mmu04151,mmu04060	Jak-STAT signaling pathway|PI3K-Akt signaling pathway|Cytokine-cytokine receptor interaction
Kif22	3.07273	2.97275e-06	Up	GO:0007062,GO:0003777,GO:0007080,GO:0005524,GO:0008017,GO:0005634,GO:0005737,GO:0005819,GO:0005829,GO:0005856,GO:0005871,GO:0016607,GO:0005874,GO:0016887,GO:0051310,GO:0005929,GO:0000166,GO:0072686,GO:0006281,GO:0000785,GO:0007018,GO:0003677	sister chromatid cohesion|microtubule motor activity|mitotic metaphase plate congression|ATP binding|microtubule binding|nucleus|cytoplasm|spindle|cytosol|cytoskeleton|kinesin complex|nuclear speck|microtubule|ATPase activity|metaphase plate congression|cilium|nucleotide binding|mitotic spindle|DNA repair|chromatin|microtubule-based movement|DNA binding	mmu04914	Progesterone-mediated oocyte maturation
Klrg1	3.07083	0.000309501	Up	GO:0016020,GO:0016021,GO:0030246,GO:0043231,GO:0045087,GO:0002376,GO:0005886,GO:0007166	membrane|integral component of membrane|carbohydrate binding|intracellular membrane-bounded organelle|innate immune response|immune system process|plasma membrane|cell surface receptor signaling pathway
Tacstd2	3.06985	7.70309e-07	Up	GO:0090191,GO:0005634,GO:0098609,GO:0098641,GO:0005886,GO:0005887,GO:0005923,GO:0009925,GO:0010633,GO:1900025,GO:0016020,GO:1900028,GO:0016021,GO:2000146,GO:0016328,GO:2000738,GO:0050678,GO:0003674,GO:0051497,GO:0005615,GO:0060675	negative regulation of branching involved in ureteric bud morphogenesis|nucleus|cell-cell adhesion|cadherin binding involved in cell-cell adhesion|plasma membrane|integral component of plasma membrane|bicellular tight junction|basal plasma membrane|negative regulation of epithelial cell migration|negative regulation of substrate adhesion-dependent cell spreading|membrane|negative regulation of ru…
Gm933	3.06526	0.0184134	Up	GO:0003674,GO:0005575,GO:0008150	molecular_function|cellular_component|biological_process
Lilrb4a	3.06212	1.34434e-13	Up	GO:0016020,GO:0016021,GO:0002250,GO:0002376,GO:0005886	membrane|integral component of membrane|adaptive immune response|immune system process|plasma membrane	mmu04380	Osteoclast differentiation
Ptafr	3.05222	9.67131e-05	Up	GO:0005887,GO:0006357,GO:0006935,GO:0006954,GO:0007165,GO:0007186,GO:0045907,GO:0007567,GO:0045987,GO:0010863,GO:0048015,GO:0016020,GO:0048661,GO:0051019,GO:0060732,GO:0097755,GO:1902943,GO:1903039,GO:1903238,GO:0001530,GO:0001816,GO:0001875,GO:0002693,GO:0004871,GO:0004930,GO:0004992,GO:0005543,GO:0005886,GO:0016021,GO:0032496,GO:0032760,GO:0032959,GO:0043315,GO:0045028,GO:0045056,GO:1904058,GO:…	integral component of plasma membrane|regulation of transcription by RNA polymerase II|chemotaxis|inflammatory response|signal transduction|G-protein coupled receptor signaling pathway|positive regulation of vasoconstriction|parturition|positive regulation of smooth muscle contraction|positive regulation of phospholipase C activity|phosphatidylinositol-mediated signaling|membrane|positive regulat…	mmu04020,mmu04080,mmu05150	Calcium signaling pathway|Neuroactive ligand-receptor interaction|Staphylococcus aureus infection
Pbk	3.05111	0.000461821	Up	GO:0034644,GO:0004672,GO:0050728,GO:0004674,GO:0005524,GO:0005634,GO:0006468,GO:0016301,GO:0016310,GO:0016740,GO:0018105,GO:0018107,GO:0000166,GO:0032435,GO:0000278,GO:0032873,GO:0001933	cellular response to UV|protein kinase activity|negative regulation of inflammatory response|protein serine/threonine kinase activity|ATP binding|nucleus|protein phosphorylation|kinase activity|phosphorylation|transferase activity|peptidyl-serine phosphorylation|peptidyl-threonine phosphorylation|nucleotide binding|negative regulation of proteasomal ubiquitin-dependent protein catabolic process|m…
Birc5	3.04853	2.76145e-09	Up	GO:0005515,GO:0005634,GO:0005694,GO:0005737,GO:0005814,GO:0008017,GO:0005829,GO:0008270,GO:0005856,GO:0008536,GO:0005874,GO:0009790,GO:0009966,GO:0010466,GO:0015631,GO:0043066,GO:0016324,GO:0043154,GO:0019899,GO:0043524,GO:0030414,GO:0045787,GO:0045892,GO:0045931,GO:0046872,GO:0000086,GO:0046982,GO:0000226,GO:0048037,GO:0000228,GO:0051087,GO:0000281,GO:0000775,GO:0000776,GO:0000777,GO:0004842,GO:…	protein binding|nucleus|chromosome|cytoplasm|centriole|microtubule binding|cytosol|zinc ion binding|cytoskeleton|Ran GTPase binding|microtubule|embryo development|regulation of signal transduction|negative regulation of peptidase activity|tubulin binding|negative regulation of apoptotic process|apical plasma membrane|negative regulation of cysteine-type endopeptidase activity involved in apoptoti…	mmu04390,mmu04210,mmu04215,mmu05200,mmu05210,mmu05161,mmu01524	Hippo signaling pathway|Apoptosis|Apoptosis - multiple species|Pathways in cancer|Colorectal cancer|Hepatitis B|Platinum drug resistance
Runx3	3.04333	1.24265e-11	Up	GO:0003700,GO:0005515,GO:0005524,GO:0005634,GO:0005730,GO:0042826,GO:0005737,GO:0043231,GO:0005829,GO:0045595,GO:0006351,GO:0045786,GO:0045893,GO:0045944,GO:0046332,GO:0048469,GO:0050680,GO:0071559,GO:0000122,GO:0000790,GO:0000977,GO:0000981,GO:0001503,GO:0002062,GO:0003677,GO:0006355,GO:0006357,GO:0006468,GO:0007411,GO:0030097,GO:0030182,GO:0031069,GO:2001238,GO:0031175,GO:0032609,GO:0042789	DNA binding transcription factor activity|protein binding|ATP binding|nucleus|nucleolus|histone deacetylase binding|cytoplasm|intracellular membrane-bounded organelle|cytosol|regulation of cell differentiation|transcription, DNA-templated|negative regulation of cell cycle|positive regulation of transcription, DNA-templated|positive regulation of transcription by RNA polymerase II|SMAD binding|cel…	mmu04658	Th1 and Th2 cell differentiation
Tk1	3.04039	4.3941e-06	Up	GO:0071897,GO:0005524,GO:0005737,GO:0006259,GO:0008270,GO:0016301,GO:0016310,GO:0016740,GO:0019206,GO:0042802,GO:0046104,GO:0000166,GO:0046872,GO:0004797,GO:0051289	DNA biosynthetic process|ATP binding|cytoplasm|DNA metabolic process|zinc ion binding|kinase activity|phosphorylation|transferase activity|nucleoside kinase activity|identical protein binding|thymidine metabolic process|nucleotide binding|metal ion binding|thymidine kinase activity|protein homotetramerization	mmu00240,mmu00983	Pyrimidine metabolism|Drug metabolism - other enzymes
Arg1	3.03731	0.00163055	Up	GO:0043025,GO:0016813,GO:0002376,GO:0045087,GO:0019547,GO:0004053,GO:0046007,GO:0046872,GO:0005615,GO:0005634,GO:0005737,GO:0030145,GO:0060336,GO:0005741,GO:0070207,GO:0032964,GO:0005829,GO:0070965,GO:0042130,GO:0006525,GO:0000050,GO:2000552,GO:0042832,GO:0010963,GO:0001938,GO:0043005,GO:0016787,GO:0002250	neuronal cell body|hydrolase activity, acting on carbon-nitrogen (but not peptide) bonds, in linear amidines|immune system process|innate immune response|arginine catabolic process to ornithine|arginase activity|negative regulation of activated T cell proliferation|metal ion binding|extracellular space|nucleus|cytoplasm|manganese ion binding|negative regulation of interferon-gamma-mediated signal…	mmu00220,mmu00330,mmu05146	Arginine biosynthesis|Arginine and proline metabolism|Amoebiasis
Tnfrsf23	3.01991	1.21517e-07	Up	GO:1902042,GO:0005886,GO:0005887,GO:0006954,GO:0006955,GO:0007411,GO:0010977,GO:0016020,GO:0031225,GO:0031362,GO:0032496,GO:0042127,GO:0005031,GO:0043005,GO:0005515,GO:0048406,GO:0005634	negative regulation of extrinsic apoptotic signaling pathway via death domain receptors|plasma membrane|integral component of plasma membrane|inflammatory response|immune response|axon guidance|negative regulation of neuron projection development|membrane|anchored component of membrane|anchored component of external side of plasma membrane|response to lipopolysaccharide|regulation of cell prolife…
Hpgds	3.01849	4.36965e-06	Up	GO:0004667,GO:0005509,GO:0005737,GO:0006629,GO:0006631,GO:0006633,GO:0006693,GO:0016740,GO:0016853,GO:0000287,GO:0042803,GO:0001516,GO:2000255,GO:0004364	prostaglandin-D synthase activity|calcium ion binding|cytoplasm|lipid metabolic process|fatty acid metabolic process|fatty acid biosynthetic process|prostaglandin metabolic process|transferase activity|isomerase activity|magnesium ion binding|protein homodimerization activity|prostaglandin biosynthetic process|negative regulation of male germ cell proliferation|glutathione transferase activity	mmu00590,mmu00480,mmu00980,mmu00982,mmu05204	Arachidonic acid metabolism|Glutathione metabolism|Metabolism of xenobiotics by cytochrome P450|Drug metabolism - cytochrome P450|Chemical carcinogenesis
Aurkb	3.01591	2.88414e-06	Up	GO:0000780,GO:0002903,GO:0004672,GO:0004674,GO:0004712,GO:0005515,GO:0010369,GO:0005524,GO:0016301,GO:0005634,GO:0016310,GO:0016740,GO:0019900,GO:0030496,GO:0036089,GO:0031577,GO:0043988,GO:0031616,GO:0046872,GO:0032091,GO:0051233,GO:0051256,GO:0051301,GO:0051973,GO:0000122,GO:0097431,GO:0000166,GO:1904355,GO:0000278,GO:1990023,GO:0000775,GO:0000776,GO:0000779,GO:0005654,GO:0005694,GO:0005737,GO:…	condensed nuclear chromosome, centromeric region|negative regulation of B cell apoptotic process|protein kinase activity|protein serine/threonine kinase activity|protein serine/threonine/tyrosine kinase activity|protein binding|chromocenter|ATP binding|kinase activity|nucleus|phosphorylation|transferase activity|kinase binding|midbody|cleavage furrow formation|spindle checkpoint|histone H3-S28 ph…
Clec4e	3.0096	0.00011835	Up	GO:0006955,GO:0016020,GO:0016021,GO:0030246,GO:0038023,GO:0038094,GO:0042742,GO:0045087,GO:0050715,GO:0002292,GO:0002376,GO:0005515	immune response|membrane|integral component of membrane|carbohydrate binding|signaling receptor activity|Fc-gamma receptor signaling pathway|defense response to bacterium|innate immune response|positive regulation of cytokine secretion|T cell differentiation involved in immune response|immune system process|protein binding	mmu04625,mmu05152	C-type lectin receptor signaling pathway|Tuberculosis
Tpx2	3.00182	3.14887e-12	Up	GO:0090307,GO:0032147,GO:0005654,GO:0043203,GO:0005737,GO:0045171,GO:0005815,GO:0005818,GO:0005819,GO:0005856,GO:0005874,GO:0051225,GO:0005876,GO:0051301,GO:0006915,GO:0060236,GO:0007049,GO:0061676,GO:0015630,GO:0000922,GO:0019901,GO:0005515,GO:0072686,GO:0005634	mitotic spindle assembly|activation of protein kinase activity|nucleoplasm|axon hillock|cytoplasm|intercellular bridge|microtubule organizing center|aster|spindle|cytoskeleton|microtubule|spindle assembly|spindle microtubule|cell division|apoptotic process|regulation of mitotic spindle organization|cell cycle|importin-alpha family protein binding|microtubule cytoskeleton|spindle pole|protein kina…
Cks1b	3.00143	1.04489e-08	Up	GO:0061575,GO:0007346,GO:0008283,GO:0009790,GO:0016538,GO:0019005,GO:0019901,GO:0032147,GO:0042393,GO:0043130,GO:0044772,GO:0045737,GO:0000307,GO:0045893,GO:0006355,GO:0051301,GO:0007049	cyclin-dependent protein serine/threonine kinase activator activity|regulation of mitotic cell cycle|cell proliferation|embryo development|cyclin-dependent protein serine/threonine kinase regulator activity|SCF ubiquitin ligase complex|protein kinase binding|activation of protein kinase activity|histone binding|ubiquitin binding|mitotic cell cycle phase transition|positive regulation of cyclin-de…	mmu05200,mmu05222	Pathways in cancer|Small cell lung cancer
Procr	3.00078	1.30666e-08	Up	GO:0008022,GO:0016020,GO:0016021,GO:0038023,GO:0050819,GO:0005813,GO:0007596,GO:0007599	protein C-terminus binding|membrane|integral component of membrane|signaling receptor activity|negative regulation of coagulation|centrosome|blood coagulation|hemostasis	mmu04610	Complement and coagulation cascades
Ccnf	2.99502	1.98526e-07	Up	GO:0051726,GO:0005634,GO:0005737,GO:0005813,GO:0005814,GO:0005856,GO:0007049,GO:0010826,GO:0016567,GO:0019005,GO:0030054,GO:0000320,GO:0031146,GO:0001890,GO:0051301,GO:0004842	regulation of cell cycle|nucleus|cytoplasm|centrosome|centriole|cytoskeleton|cell cycle|negative regulation of centrosome duplication|protein ubiquitination|SCF ubiquitin ligase complex|cell junction|re-entry into mitotic cell cycle|SCF-dependent proteasomal ubiquitin-dependent protein catabolic process|placenta development|cell division|ubiquitin-protein transferase activity
Sirpb1b	2.99049	0.00741183	Up	GO:0003674,GO:0005886,GO:0008150	molecular_function|plasma membrane|biological_process	mmu04380	Osteoclast differentiation
Ncapg	2.98858	5.29215e-05	Up	GO:0000796,GO:0003674,GO:0005737,GO:0007076,GO:0000779,GO:0000793	condensin complex|molecular_function|cytoplasm|mitotic chromosome condensation|condensed chromosome, centromeric region|condensed chromosome
Phlda3	2.98708	1.87072e-12	Up	GO:0005886,GO:0006915,GO:0010314,GO:0016020,GO:0032266,GO:0042771,GO:0043065,GO:0043325,GO:0051898,GO:0080025,GO:0005546,GO:0005547,GO:0005737	plasma membrane|apoptotic process|phosphatidylinositol-5-phosphate binding|membrane|phosphatidylinositol-3-phosphate binding|intrinsic apoptotic signaling pathway in response to DNA damage by p53 class mediator|positive regulation of apoptotic process|phosphatidylinositol-3,4-bisphosphate binding|negative regulation of protein kinase B signaling|phosphatidylinositol-3,5-bisphosphate binding|phosp…
Cdca8	2.98352	1.81911e-06	Up	GO:0045171,GO:0005515,GO:0051233,GO:0005634,GO:0051276,GO:0005694,GO:0005730,GO:0005737,GO:0005856,GO:0007049,GO:0051301,GO:0007080,GO:0010369,GO:0030496,GO:0032133,GO:0000070,GO:0000775,GO:0032991	intercellular bridge|protein binding|spindle midzone|nucleus|chromosome organization|chromosome|nucleolus|cytoplasm|cytoskeleton|cell cycle|cell division|mitotic metaphase plate congression|chromocenter|midbody|chromosome passenger complex|mitotic sister chromatid segregation|chromosome, centromeric region|protein-containing complex
Arntl	2.98124	2.4053e-12	Up	GO:0003677,GO:0003700,GO:0005515,GO:0005634,GO:0005654,GO:0032922,GO:0005667,GO:0005737,GO:0033391,GO:0042176,GO:0042634,GO:0042753,GO:0046983,GO:0043161,GO:0048511,GO:0043231,GO:0050767,GO:0043425,GO:0050796,GO:0051726,GO:0051775,GO:0000060,GO:0051879,GO:0000976,GO:0060137,GO:0000982,GO:0070491,GO:0001046,GO:0001047,GO:0001077,GO:0001190,GO:0006351,GO:0006355,GO:0007283,GO:0007623,GO:0008134,GO:…	DNA binding|DNA binding transcription factor activity|protein binding|nucleus|nucleoplasm|circadian regulation of gene expression|transcription factor complex|cytoplasm|chromatoid body|regulation of protein catabolic process|regulation of hair cycle|positive regulation of circadian rhythm|protein dimerization activity|proteasome-mediated ubiquitin-dependent protein catabolic process|rhythmic proc…	mmu04728,mmu04710,mmu05168	Dopaminergic synapse|Circadian rhythm|Herpes simplex infection
Fignl1	2.97113	0.00142124	Up	GO:0043066,GO:0005524,GO:0046872,GO:0005634,GO:0048471,GO:0005737,GO:0007140,GO:0008568,GO:0010569,GO:0051726,GO:0071479,GO:0016787,GO:2001243,GO:0016887,GO:0000166,GO:0031122,GO:0000228,GO:0033687,GO:0001649	negative regulation of apoptotic process|ATP binding|metal ion binding|nucleus|perinuclear region of cytoplasm|cytoplasm|male meiotic nuclear division|microtubule-severing ATPase activity|regulation of double-strand break repair via homologous recombination|regulation of cell cycle|cellular response to ionizing radiation|hydrolase activity|negative regulation of intrinsic apoptotic signaling path…
Igtp	2.97069	1.01006e-17	Up	GO:0005829,GO:0006952,GO:0035458,GO:0003924,GO:0005789	cytosol|defense response|cellular response to interferon-beta|GTPase activity|endoplasmic reticulum membrane	mmu05145	Toxoplasmosis
Ddit4l	2.9583	8.39551e-08	Up	GO:0008150,GO:0009968,GO:0003674,GO:0005575,GO:0005737	biological_process|negative regulation of signal transduction|molecular_function|cellular_component|cytoplasm
Thyn1	2.95151	1.13332e-13	Up	GO:0008150,GO:0003674,GO:0005634	biological_process|molecular_function|nucleus
Rtn4rl2	2.95104	1.38149e-08	Up	GO:0042995,GO:0006469,GO:0043005,GO:0007166,GO:0043204,GO:0009897,GO:0009986,GO:0010977,GO:0016020,GO:0045121,GO:0019221,GO:0046426,GO:0022038,GO:0046658,GO:0030424,GO:0031103,GO:0004860,GO:0031225,GO:0005737,GO:0038023,GO:0005886	cell projection|negative regulation of protein kinase activity|neuron projection|cell surface receptor signaling pathway|perikaryon|external side of plasma membrane|cell surface|negative regulation of neuron projection development|membrane|membrane raft|cytokine-mediated signaling pathway|negative regulation of JAK-STAT cascade|corpus callosum development|anchored component of plasma membrane|axo…
Arhgap40	2.94964	0.00306206	Up	GO:0005575,GO:0005737,GO:0007165,GO:0008150,GO:0030833,GO:0032956,GO:0051056,GO:0003674,GO:0005096	cellular_component|cytoplasm|signal transduction|biological_process|regulation of actin filament polymerization|regulation of actin cytoskeleton organization|regulation of small GTPase mediated signal transduction|molecular_function|GTPase activator activity
Fam64a	2.94804	0.000232484	Up	GO:0007049,GO:0051301,GO:0003674,GO:0005634,GO:0005730	cell cycle|cell division|molecular_function|nucleus|nucleolus
Prc1	2.94355	5.23814e-12	Up	GO:0051301,GO:0005634,GO:0070938,GO:0005737,GO:0005819,GO:0005856,GO:0005874,GO:0007049,GO:0008017,GO:0008284,GO:0019894,GO:0019901,GO:0030496,GO:0000226,GO:0032465,GO:0000910,GO:0042802,GO:0001578	cell division|nucleus|contractile ring|cytoplasm|spindle|cytoskeleton|microtubule|cell cycle|microtubule binding|positive regulation of cell proliferation|kinesin binding|protein kinase binding|midbody|microtubule cytoskeleton organization|regulation of cytokinesis|cytokinesis|identical protein binding|microtubule bundle formation
Clec4a1	2.94211	2.41094e-10	Up	GO:0003674,GO:0005575,GO:0008150	molecular_function|cellular_component|biological_process
Ly86	2.92944	1.3683e-12	Up	GO:0006954,GO:0031666,GO:0045087,GO:0002376,GO:0005515,GO:0005576	inflammatory response|positive regulation of lipopolysaccharide-mediated signaling pathway|innate immune response|immune system process|protein binding|extracellular region
Clec12a	2.92515	4.75202e-12	Up	GO:0016021,GO:0019903,GO:0030246,GO:0050776,GO:0005886,GO:0009986,GO:0016020	integral component of membrane|protein phosphatase binding|carbohydrate binding|regulation of immune response|plasma membrane|cell surface|membrane
C1qc	2.91474	3.98032e-09	Up	GO:0005615,GO:0006958,GO:0030853,GO:0045087,GO:0045650,GO:0002376,GO:0005576,GO:0005581	extracellular space|complement activation, classical pathway|negative regulation of granulocyte differentiation|innate immune response|negative regulation of macrophage differentiation|immune system process|extracellular region|collagen trimer	mmu04610,mmu05322,mmu05020,mmu05133,mmu05150,mmu05142	Complement and coagulation cascades|Systemic lupus erythematosus|Prion diseases|Pertussis|Staphylococcus aureus infection|Chagas disease (American trypanosomiasis)
Bst2	2.91472	4.4451e-16	Up	GO:1901253,GO:0032956,GO:0005768,GO:0034341,GO:0005794,GO:0035455,GO:0005886,GO:0008191,GO:0009615,GO:0009986,GO:0035456,GO:0045071,GO:0045087,GO:0016020,GO:0016021,GO:0002376,GO:0051607,GO:0016324,GO:0005622,GO:0031225,GO:0005737	negative regulation of intracellular transport of viral material|regulation of actin cytoskeleton organization|endosome|response to interferon-gamma|Golgi apparatus|response to interferon-alpha|plasma membrane|metalloendopeptidase inhibitor activity|response to virus|cell surface|response to interferon-beta|negative regulation of viral genome replication|innate immune response|membrane|integral c…
Gbp5	2.91257	2.26486e-13	Up	GO:0071346,GO:0005515,GO:0072616,GO:0005525,GO:1900017,GO:0005737,GO:0005794,GO:0006954,GO:0016020,GO:0016787,GO:1900227,GO:0031410,GO:0042802,GO:0045089,GO:0050702,GO:0000166,GO:0002376,GO:0051289,GO:0003924	cellular response to interferon-gamma|protein binding|interleukin-18 secretion|GTP binding|positive regulation of cytokine production involved in inflammatory response|cytoplasm|Golgi apparatus|inflammatory response|membrane|hydrolase activity|positive regulation of NLRP3 inflammasome complex assembly|cytoplasmic vesicle|identical protein binding|positive regulation of innate immune response|inte…	mmu04621	NOD-like receptor signaling pathway
C1qb	2.90899	3.93488e-21	Up	GO:0005602,GO:0005615,GO:0006958,GO:0042803,GO:0045087,GO:0048839,GO:0002376,GO:0005576,GO:0005581	complement component C1 complex|extracellular space|complement activation, classical pathway|protein homodimerization activity|innate immune response|inner ear development|immune system process|extracellular region|collagen trimer	mmu04610,mmu05322,mmu05020,mmu05133,mmu05150,mmu05142	Complement and coagulation cascades|Systemic lupus erythematosus|Prion diseases|Pertussis|Staphylococcus aureus infection|Chagas disease (American trypanosomiasis)
Crmp1	2.90587	0.0455065	Up	GO:0051219,GO:0005829,GO:0071526,GO:0005856,GO:0007399,GO:0007411,GO:0010977,GO:0016787,GO:0016810,GO:1904530,GO:0030425,GO:0030426,GO:0030496,GO:0031005,GO:0000226,GO:0031941,GO:0005737,GO:0043025,GO:0005813	phosphoprotein binding|cytosol|semaphorin-plexin signaling pathway|cytoskeleton|nervous system development|axon guidance|negative regulation of neuron projection development|hydrolase activity|hydrolase activity, acting on carbon-nitrogen (but not peptide) bonds|negative regulation of actin filament binding|dendrite|growth cone|midbody|filamin binding|microtubule cytoskeleton organization|filamen…
C1qa	2.90559	1.56012e-21	Up	GO:0005581,GO:0005615,GO:0006958,GO:0045087,GO:0002376,GO:0005515,GO:0005576	collagen trimer|extracellular space|complement activation, classical pathway|innate immune response|immune system process|protein binding|extracellular region	mmu04610,mmu05322,mmu05020,mmu05133,mmu05150,mmu05142	Complement and coagulation cascades|Systemic lupus erythematosus|Prion diseases|Pertussis|Staphylococcus aureus infection|Chagas disease (American trypanosomiasis)
Ltf	2.89609	0.00577877	Up	GO:0005576,GO:0005615,GO:0005737,GO:0005785,GO:0006508,GO:0006811,GO:0033690,GO:0008201,GO:0034145,GO:0008233,GO:0042581,GO:0008236,GO:0043123,GO:0043539,GO:0044218,GO:0044793,GO:2000117,GO:0045071,GO:0045669,GO:0046872,GO:0001503,GO:0001530,GO:0001817,GO:0002227,GO:0002376,GO:0004252,GO:0004869,GO:0005047,GO:0005506,GO:0009986,GO:0016787,GO:0019731,GO:0019732,GO:0030141,GO:0031640,GO:0031665,GO:…	extracellular region|extracellular space|cytoplasm|signal recognition particle receptor complex|proteolysis|ion transport|positive regulation of osteoblast proliferation|heparin binding|positive regulation of toll-like receptor 4 signaling pathway|peptidase activity|specific granule|serine-type peptidase activity|positive regulation of I-kappaB kinase/NF-kappaB signaling|protein serine/threonine …
Ckap2l	2.89602	0.000264071	Up	GO:0005829,GO:0005856,GO:0008150,GO:0072686,GO:0003674,GO:0005737,GO:0005813	cytosol|cytoskeleton|biological_process|mitotic spindle|molecular_function|cytoplasm|centrosome
Tlr9	2.89598	0.000759175	Up	GO:0002639,GO:0002730,GO:0002755,GO:0004888,GO:0005149,GO:0005515,GO:0007249,GO:0005578,GO:0007252,GO:0005615,GO:0007409,GO:0005737,GO:0009615,GO:0010508,GO:0010628,GO:0016020,GO:0032725,GO:0016021,GO:0032728,GO:0016323,GO:0032733,GO:0016324,GO:0032735,GO:0032741,GO:0032755,GO:0001774,GO:0045078,GO:0032757,GO:0001816,GO:0045087,GO:0032760,GO:0001932,GO:0045322,GO:0034122,GO:0002218,GO:0045335,GO:…	positive regulation of immunoglobulin production|regulation of dendritic cell cytokine production|MyD88-dependent toll-like receptor signaling pathway|transmembrane signaling receptor activity|interleukin-1 receptor binding|protein binding|I-kappaB kinase/NF-kappaB signaling|proteinaceous extracellular matrix|I-kappaB phosphorylation|extracellular space|axonogenesis|cytoplasm|response to virus|po…	mmu04620,mmu05152,mmu05162,mmu05168,mmu05144,mmu05142,mmu05143	Toll-like receptor signaling pathway|Tuberculosis|Measles|Herpes simplex infection|Malaria|Chagas disease (American trypanosomiasis)|African trypanosomiasis
Mxd3	2.89338	0.00808151	Up	GO:0001227,GO:0003677,GO:0005515,GO:0005634,GO:0006351,GO:0006355,GO:0045892,GO:0046983,GO:0090575,GO:0000122,GO:0000977	transcriptional repressor activity, RNA polymerase II transcription regulatory region sequence-specific DNA binding|DNA binding|protein binding|nucleus|transcription, DNA-templated|regulation of transcription, DNA-templated|negative regulation of transcription, DNA-templated|protein dimerization activity|RNA polymerase II transcription factor complex|negative regulation of transcription by RNA po…
Hsd17b7	2.88293	4.36683e-10	Up	GO:0005148,GO:0005783,GO:0005886,GO:0006629,GO:0006694,GO:0006695,GO:0016020,GO:0016021,GO:0016491,GO:0000253,GO:0050896,GO:0055114,GO:0004303	prolactin receptor binding|endoplasmic reticulum|plasma membrane|lipid metabolic process|steroid biosynthetic process|cholesterol biosynthetic process|membrane|integral component of membrane|oxidoreductase activity|3-keto sterol reductase activity|response to stimulus|oxidation-reduction process|estradiol 17-beta-dehydrogenase activity	mmu00100,mmu00140,mmu04913	Steroid biosynthesis|Steroid hormone biosynthesis|Ovarian Steroidogenesis
Rmi2	2.88257	0.00954302	Up	GO:0005829,GO:0006260,GO:0016607,GO:0033045,GO:0003674,GO:0003677,GO:0005634	cytosol|DNA replication|nuclear speck|regulation of sister chromatid segregation|molecular_function|DNA binding|nucleus	mmu03460	Fanconi anemia pathway
Mybl1	2.88243	0.00072743	Up	GO:0043565,GO:0000981,GO:0044212,GO:0001077,GO:0045893,GO:0001135,GO:0003677,GO:0005634,GO:0006351,GO:0045944,GO:0006355,GO:0006357,GO:0007141,GO:1990511,GO:0007283,GO:0000278,GO:0010529,GO:0000978,GO:0030154	sequence-specific DNA binding|RNA polymerase II transcription factor activity, sequence-specific DNA binding|transcription regulatory region DNA binding|transcriptional activator activity, RNA polymerase II proximal promoter sequence-specific DNA binding|positive regulation of transcription, DNA-templated|transcription factor activity, RNA polymerase II transcription factor recruiting|DNA binding…
Cd300a	2.88164	6.85764e-07	Up	GO:1902567,GO:0043305,GO:0005515,GO:1902569,GO:0005886,GO:2000417,GO:0043407,GO:0006898,GO:0008429,GO:0014063,GO:0016020,GO:0016021,GO:0048147,GO:0019902,GO:0050856,GO:0030889,GO:0050859,GO:0032516,GO:0051134,GO:0033007,GO:0001786,GO:0060101,GO:0034125,GO:0002376,GO:1902564,GO:0038023,GO:0002552	negative regulation of eosinophil activation|negative regulation of mast cell degranulation|protein binding|negative regulation of activation of Janus kinase activity|plasma membrane|negative regulation of eosinophil migration|negative regulation of MAP kinase activity|receptor-mediated endocytosis|phosphatidylethanolamine binding|negative regulation of serotonin secretion|membrane|integral compo…
Ptpn7	2.87901	2.44347e-06	Up	GO:0005829,GO:0005856,GO:0006470,GO:0009898,GO:0016311,GO:0016787,GO:0016791,GO:0004721,GO:0004725,GO:0005737	cytosol|cytoskeleton|protein dephosphorylation|cytoplasmic side of plasma membrane|dephosphorylation|hydrolase activity|phosphatase activity|phosphoprotein phosphatase activity|protein tyrosine phosphatase activity|cytoplasm	mmu04010	MAPK signaling pathway
Clec4a3	2.87847	2.68944e-09	Up	GO:0003674,GO:0005575,GO:0008150	molecular_function|cellular_component|biological_process
Ptgs2	2.87625	2.18935e-13	Up	GO:0005737,GO:0005783,GO:0005901,GO:0006629,GO:0006631,GO:0006633,GO:0016491,GO:0006693,GO:0016702,GO:0006954,GO:0019233,GO:0006979,GO:0019371,GO:0019899,GO:0020037,GO:0042127,GO:0030216,GO:0042307,GO:0030282,GO:0042640,GO:0030728,GO:0042803,GO:0043005,GO:0043065,GO:0001516,GO:0051213,GO:0043066,GO:0051926,GO:0043154,GO:0001525,GO:0051968,GO:0043231,GO:0004601,GO:0055114,GO:0004666,GO:0071471,GO:…	cytoplasm|endoplasmic reticulum|caveola|lipid metabolic process|fatty acid metabolic process|fatty acid biosynthetic process|oxidoreductase activity|prostaglandin metabolic process|oxidoreductase activity, acting on single donors with incorporation of molecular oxygen, incorporation of two atoms of oxygen|inflammatory response|sensory perception of pain|response to oxidative stress|cyclooxygenase…	mmu00590,mmu04370,mmu04064,mmu04668,mmu04625,mmu04657,mmu04923,mmu04913,mmu04921,mmu04726,mmu04723,mmu05200,mmu05206,mmu05204,mmu05222,mmu05167,mmu05165,mmu05140	Arachidonic acid metabolism|VEGF signaling pathway|NF-kappa B signaling pathway|TNF signaling pathway|C-type lectin receptor signaling pathway|IL-17 signaling pathway|Regulation of lipolysis in adipocyte|Ovarian Steroidogenesis|Oxytocin signaling pathway|Serotonergic synapse|Retrograde endocannabinoid signaling|Pathways in cancer|MicroRNAs in cancer|Chemical carcinogenesis|Small cell lung cancer|…
Milr1	2.87096	7.74321e-06	Up	GO:0005623,GO:0005886,GO:0005887,GO:0016020,GO:0016021,GO:0033004,GO:0042629,GO:0043303,GO:0005515,GO:0005576,GO:0005622	cell|plasma membrane|integral component of plasma membrane|membrane|integral component of membrane|negative regulation of mast cell activation|mast cell granule|mast cell degranulation|protein binding|extracellular region|intracellular
Sh2b2	2.86959	7.48507e-07	Up	GO:0035591,GO:0008269,GO:0004871,GO:0042593,GO:0008286,GO:0005068,GO:0042802,GO:0016020,GO:0005070,GO:0046325,GO:0005515,GO:0005737,GO:0019221,GO:0005829,GO:0046578,GO:0019222,GO:0005884,GO:0050776,GO:0030036,GO:0005886,GO:0050851,GO:0001725,GO:0050873,GO:0035556,GO:0007165,GO:0001726,GO:0007399,GO:0001922	signaling adaptor activity|JAK pathway signal transduction adaptor activity|signal transducer activity|glucose homeostasis|insulin receptor signaling pathway|transmembrane receptor protein tyrosine kinase adaptor activity|identical protein binding|membrane|SH3/SH2 adaptor activity|negative regulation of glucose import|protein binding|cytoplasm|cytokine-mediated signaling pathway|cytosol|regulatio…	mmu04910,mmu04722	Insulin signaling pathway|Neurotrophin signaling pathway
Ppa1	2.86458	4.65189e-14	Up	GO:0006796,GO:0016462,GO:0016787,GO:0046872,GO:0000287,GO:0004427,GO:0005737	phosphate-containing compound metabolic process|pyrophosphatase activity|hydrolase activity|metal ion binding|magnesium ion binding|inorganic diphosphatase activity|cytoplasm	mmu00190	Oxidative phosphorylation
Ung	2.8611	0.00402001	Up	GO:0097510,GO:0016447,GO:0004844,GO:0016787,GO:0005634,GO:0005739,GO:0016799,GO:0043024,GO:0006281,GO:0043066,GO:0006284,GO:0045437,GO:0006974,GO:0003684,GO:0045830,GO:0016446	base-excision repair, AP site formation via deaminated base removal|somatic recombination of immunoglobulin gene segments|uracil DNA N-glycosylase activity|hydrolase activity|nucleus|mitochondrion|hydrolase activity, hydrolyzing N-glycosyl compounds|ribosomal small subunit binding|DNA repair|negative regulation of apoptotic process|base-excision repair|uridine nucleosidase activity|cellular respo…	mmu03410,mmu05340	Base excision repair|Primary immunodeficiency
Ncf4	2.86012	5.60261e-10	Up	GO:0005768,GO:0005802,GO:0005829,GO:0006909,GO:0008289,GO:0010008,GO:0016020,GO:0016176,GO:0016192,GO:0032266,GO:0035091,GO:0005086,GO:0043020,GO:0005515,GO:0045730,GO:0005737	endosome|trans-Golgi network|cytosol|phagocytosis|lipid binding|endosome membrane|membrane|superoxide-generating NADPH oxidase activator activity|vesicle-mediated transport|phosphatidylinositol-3-phosphate binding|phosphatidylinositol binding|ARF guanyl-nucleotide exchange factor activity|NADPH oxidase complex|protein binding|respiratory burst|cytoplasm	mmu04145,mmu04670,mmu04380,mmu05140	Phagosome|Leukocyte transendothelial migration|Osteoclast differentiation|Leishmaniasis
Akr1b8	2.85695	6.72246e-15	Up	GO:0005737,GO:0005739,GO:0005829,GO:0008106,GO:0016488,GO:0016491,GO:0044597,GO:0044598,GO:0045550,GO:0047718,GO:0001758,GO:0055114,GO:0004032	cytoplasm|mitochondrion|cytosol|alcohol dehydrogenase (NADP+) activity|farnesol catabolic process|oxidoreductase activity|daunorubicin metabolic process|doxorubicin metabolic process|geranylgeranyl reductase activity|indanol dehydrogenase activity|retinal dehydrogenase activity|oxidation-reduction process|alditol:NADP+ 1-oxidoreductase activity	mmu00040,mmu00051,mmu00052,mmu00561,mmu00790	Pentose and glucuronate interconversions|Fructose and mannose metabolism|Galactose metabolism|Glycerolipid metabolism|Folate biosynthesis
Litaf	2.85575	8.59834e-10	Up	GO:0098560,GO:0009898,GO:0005515,GO:0098574,GO:0016020,GO:0005634,GO:1901223,GO:0032496,GO:0005654,GO:0005737,GO:0005764,GO:0005765,GO:0005768,GO:0043231,GO:0005794,GO:0045944,GO:0005829,GO:0046872,GO:0005886,GO:0050699,GO:0006351,GO:0000978,GO:0071222,GO:0006355,GO:0001817,GO:0098559,GO:0008270,GO:0003677	cytoplasmic side of late endosome membrane|cytoplasmic side of plasma membrane|protein binding|cytoplasmic side of lysosomal membrane|membrane|nucleus|negative regulation of NIK/NF-kappaB signaling|response to lipopolysaccharide|nucleoplasm|cytoplasm|lysosome|lysosomal membrane|endosome|intracellular membrane-bounded organelle|Golgi apparatus|positive regulation of transcription by RNA polymerase…	mmu04142	Lysosome
Mt1	2.85356	0.0369142	Up	GO:0071247,GO:0005764,GO:0071276,GO:0005829,GO:0071280,GO:0006875,GO:0006882,GO:0007263,GO:0008270,GO:0071294,GO:0010273,GO:0043524,GO:0046872,GO:0005507,GO:0005634,GO:0050794,GO:0005737	cellular response to chromate|lysosome|cellular response to cadmium ion|cytosol|cellular response to copper ion|cellular metal ion homeostasis|cellular zinc ion homeostasis|nitric oxide mediated signal transduction|zinc ion binding|cellular response to zinc ion|detoxification of copper ion|negative regulation of neuron apoptotic process|metal ion binding|copper ion binding|nucleus|regulation of c…	mmu04978	Mineral absorption
Fam150a	2.85339	0.026669	Up	GO:0030298,GO:0030971,GO:0070374,GO:0070378,GO:0005575,GO:0005576,GO:0010976	receptor signaling protein tyrosine kinase activator activity|receptor tyrosine kinase binding|positive regulation of ERK1 and ERK2 cascade|positive regulation of ERK5 cascade|cellular_component|extracellular region|positive regulation of neuron projection development
Mcm5	2.84409	2.48877e-05	Up	GO:0003682,GO:0003688,GO:0004386,GO:0005524,GO:0005634,GO:0005654,GO:0005737,GO:0006260,GO:0006270,GO:0007049,GO:0016787,GO:0000166,GO:0042555,GO:0003677,GO:0003678	chromatin binding|DNA replication origin binding|helicase activity|ATP binding|nucleus|nucleoplasm|cytoplasm|DNA replication|DNA replication initiation|cell cycle|hydrolase activity|nucleotide binding|MCM complex|DNA binding|DNA helicase activity	mmu03030,mmu04110	DNA replication|Cell cycle
Clmp	2.84159	8.79e-12	Up	GO:0005923,GO:0016020,GO:0016021,GO:0030054,GO:0048565,GO:0003674,GO:0005881,GO:0005886	bicellular tight junction|membrane|integral component of membrane|cell junction|digestive tract development|molecular_function|cytoplasmic microtubule|plasma membrane
Ccna2	2.83913	4.45372e-11	Up	GO:0044843,GO:0001940,GO:0045893,GO:0005515,GO:0005634,GO:0005654,GO:0005737,GO:0048146,GO:0005829,GO:0051301,GO:0007049,GO:0097124,GO:0016572,GO:0019901,GO:0000086,GO:0097472,GO:0000307,GO:0019904,GO:0001939	cell cycle G1/S phase transition|male pronucleus|positive regulation of transcription, DNA-templated|protein binding|nucleus|nucleoplasm|cytoplasm|positive regulation of fibroblast proliferation|cytosol|cell division|cell cycle|cyclin A2-CDK2 complex|histone phosphorylation|protein kinase binding|G2/M transition of mitotic cell cycle|cyclin-dependent protein kinase activity|cyclin-dependent prote…	mmu04152,mmu04110,mmu04218,mmu04914,mmu05203,mmu05161,mmu05169,mmu05165	AMPK signaling pathway|Cell cycle|Cellular senescence|Progesterone-mediated oocyte maturation|Viral carcinogenesis|Hepatitis B|Epstein-Barr virus infection|Human papillomavirus infection
Kcnn4	2.83746	0.023507	Up	GO:0045121,GO:0016323,GO:0005886,GO:0045332,GO:0016324,GO:0046541,GO:0019903,GO:0005887,GO:0050714,GO:0006811,GO:0006813,GO:0006816,GO:0006820,GO:0022894,GO:0006884,GO:0050862,GO:0015269,GO:0071435,GO:0030322,GO:0071805,GO:0031982,GO:0016020,GO:0002376,GO:0043025,GO:0016021,GO:0005267,GO:0016286,GO:0005516	membrane raft|basolateral plasma membrane|plasma membrane|phospholipid translocation|apical plasma membrane|saliva secretion|protein phosphatase binding|integral component of plasma membrane|positive regulation of protein secretion|ion transport|potassium ion transport|calcium ion transport|anion transport|Intermediate conductance calcium-activated potassium channel activity|cell volume homeostas…	mmu04911,mmu04970,mmu04974	Insulin secretion|Salivary secretion|Protein digestion and absorption
Pilrb1	2.82989	7.45083e-06	Up	GO:0007169,GO:0016020,GO:0016021,GO:0042288,GO:0045671,GO:0001773,GO:0005515,GO:0005886	transmembrane receptor protein tyrosine kinase signaling pathway|membrane|integral component of membrane|MHC class I protein binding|negative regulation of osteoclast differentiation|myeloid dendritic cell activation|protein binding|plasma membrane
Epsti1	2.82483	1.32212e-13	Up	GO:0003674,GO:0005575,GO:0008150	molecular_function|cellular_component|biological_process
AI607873	2.82099	4.50025e-11	Up	GO:0003690,GO:0005634,GO:0005730,GO:0005829,GO:0008134,GO:0042802,GO:0000978,GO:0001047,GO:0001078	double-stranded DNA binding|nucleus|nucleolus|cytosol|transcription factor binding|identical protein binding|RNA polymerase II proximal promoter sequence-specific DNA binding|core promoter binding|transcriptional repressor activity, RNA polymerase II proximal promoter sequence-specific DNA binding
Ifit1bl1	2.81762	1.06003e-09	Up	GO:0005829,GO:0051607,GO:0003723,GO:0005737	cytosol|defense response to virus|RNA binding|cytoplasm	mmu05160,mmu05168	Hepatitis C|Herpes simplex infection
Ccdc87	2.81439	0.00102792	Up	GO:0003674,GO:0005575,GO:0008150	molecular_function|cellular_component|biological_process
Socs1	2.81104	0.0350601	Up	GO:0046426,GO:0035556,GO:0005515,GO:0036464,GO:0005634,GO:0046627,GO:0040008,GO:0005654,GO:0050707,GO:0005737,GO:0006469,GO:0007259,GO:0009968,GO:0042509,GO:0010533,GO:0060334,GO:0042532,GO:0019210,GO:0071230,GO:0019221,GO:0071345,GO:0045444,GO:0001932,GO:0071407,GO:0045591,GO:0019901,GO:0004860,GO:0046425,GO:0031410,GO:0005159	negative regulation of JAK-STAT cascade|intracellular signal transduction|protein binding|cytoplasmic ribonucleoprotein granule|nucleus|negative regulation of insulin receptor signaling pathway|regulation of growth|nucleoplasm|regulation of cytokine secretion|cytoplasm|negative regulation of protein kinase activity|JAK-STAT cascade|negative regulation of signal transduction|regulation of tyrosine…	mmu04120,mmu04630,mmu04910,mmu04917,mmu04380,mmu05206,mmu04930,mmu05145	Ubiquitin mediated proteolysis|Jak-STAT signaling pathway|Insulin signaling pathway|Prolactin signaling pathway|Osteoclast differentiation|MicroRNAs in cancer|Type II diabetes mellitus|Toxoplasmosis
Myc	2.80695	1.11509e-09	Up	GO:0050910,GO:0051276,GO:0051782,GO:0051973,GO:0001077,GO:0060070,GO:0001658,GO:0060252,GO:0001783,GO:0060548,GO:0002053,GO:0070371,GO:0002082,GO:0070491,GO:0002904,GO:0070888,GO:0003677,GO:0005819,GO:0006006,GO:0003690,GO:0006338,GO:0003700,GO:0006351,GO:0006352,GO:0006355,GO:0008284,GO:0006366,GO:0006848,GO:0008630,GO:0006865,GO:0009314,GO:0010332,GO:0000122,GO:0032204,GO:0010468,GO:0032986,GO:…	detection of mechanical stimulus involved in sensory perception of sound|chromosome organization|negative regulation of cell division|positive regulation of telomerase activity|transcriptional activator activity, RNA polymerase II proximal promoter sequence-specific DNA binding|canonical Wnt signaling pathway|branching involved in ureteric bud morphogenesis|positive regulation of glial cell proli…	mmu04010,mmu04012,mmu04310,mmu04350,mmu04390,mmu04630,mmu04151,mmu04110,mmu04218,mmu04550,mmu04919,mmu05200,mmu05230,mmu05202,mmu05206,mmu05205,mmu05210,mmu05225,mmu05226,mmu05216,mmu05221,mmu05220,mmu05219,mmu05213,mmu05224,mmu05222,mmu05166,mmu05161,mmu05167,mmu05169	MAPK signaling pathway|ErbB signaling pathway|Wnt signaling pathway|TGF-beta signaling pathway|Hippo signaling pathway|Jak-STAT signaling pathway|PI3K-Akt signaling pathway|Cell cycle|Cellular senescence|Signaling pathways regulating pluripotency of stem cells|Thyroid hormone signaling pathway|Pathways in cancer|Central carbon metabolism in cancer|Transcriptional misregulation in cancers|MicroRNA…
Dio2	2.80677	0.000640988	Up	GO:0004800,GO:0006590,GO:0009409,GO:0016020,GO:0016021,GO:0016491,GO:0031625,GO:0042403,GO:0042404,GO:0042446,GO:0055114,GO:0070460	thyroxine 5'-deiodinase activity|thyroid hormone generation|response to cold|membrane|integral component of membrane|oxidoreductase activity|ubiquitin protein ligase binding|thyroid hormone metabolic process|thyroid hormone catabolic process|hormone biosynthetic process|oxidation-reduction process|thyroid-stimulating hormone secretion	mmu04919	Thyroid hormone signaling pathway
Cyp4f18	2.80554	4.53938e-09	Up	GO:0042377,GO:0019369,GO:0005506,GO:0043231,GO:0019373,GO:0005737,GO:0046872,GO:0020037,GO:0005783,GO:0050051,GO:0008217,GO:0008392,GO:0016020,GO:0016021,GO:0032304,GO:0016324,GO:0052869,GO:0032305,GO:0016491,GO:0052870,GO:0036101,GO:0016705,GO:0052871,GO:0042360,GO:0016709,GO:0000038,GO:0052872,GO:0042361,GO:0017144,GO:0001676,GO:0055114,GO:0042376,GO:0018685,GO:0004497	vitamin K catabolic process|arachidonic acid metabolic process|iron ion binding|intracellular membrane-bounded organelle|epoxygenase P450 pathway|cytoplasm|metal ion binding|heme binding|endoplasmic reticulum|leukotriene-B4 20-monooxygenase activity|regulation of blood pressure|arachidonic acid epoxygenase activity|membrane|integral component of membrane|negative regulation of icosanoid secretion…	mmu00590	Arachidonic acid metabolism
Cd300ld	2.8048	3.56543e-07	Up	GO:0005886,GO:0016020,GO:0016021,GO:0032675,GO:0032680,GO:0001618,GO:0002376,GO:0005515	plasma membrane|membrane|integral component of membrane|regulation of interleukin-6 production|regulation of tumor necrosis factor production|virus receptor activity|immune system process|protein binding
Fam212b	2.80467	2.33284e-16	Up	GO:0005634,GO:0008150,GO:0019901	nucleus|biological_process|protein kinase binding
Brca1	2.80022	0.00427004	Up	GO:0003723,GO:0004842,GO:0005634,GO:0005694,GO:0005737,GO:0006629,GO:0005759,GO:0006631,GO:0005813,GO:0006633,GO:0005886,GO:0006974,GO:0007049,GO:0007059,GO:0007098,GO:0031625,GO:0008270,GO:0032991,GO:0008630,GO:0033147,GO:0009048,GO:0033160,GO:0035066,GO:0000724,GO:0045766,GO:0035067,GO:0045892,GO:0000793,GO:0045893,GO:0042127,GO:0000794,GO:0045944,GO:0000800,GO:0001105,GO:0003677,GO:0046872,GO:…	RNA binding|ubiquitin-protein transferase activity|nucleus|chromosome|cytoplasm|lipid metabolic process|mitochondrial matrix|fatty acid metabolic process|centrosome|fatty acid biosynthetic process|plasma membrane|cellular response to DNA damage stimulus|cell cycle|chromosome segregation|centrosome cycle|ubiquitin protein ligase binding|zinc ion binding|protein-containing complex|intrinsic apoptot…	mmu04120,mmu03440,mmu03460,mmu04151,mmu05206,mmu05224,mmu01524	Ubiquitin mediated proteolysis|Homologous recombination|Fanconi anemia pathway|PI3K-Akt signaling pathway|MicroRNAs in cancer|Breast cancer|Platinum drug resistance
Sgol2a	2.80014	3.18601e-05	Up	GO:0030892,GO:0000779,GO:0051301,GO:0000780,GO:0051321,GO:0005515,GO:0005634,GO:0005654,GO:0005694,GO:0007049,GO:0051754,GO:0007059,GO:2000711,GO:0007140,GO:0007143,GO:0008104,GO:0000775,GO:0010789,GO:0016604,GO:0000776	mitotic cohesin complex|condensed chromosome, centromeric region|cell division|condensed nuclear chromosome, centromeric region|meiotic cell cycle|protein binding|nucleus|nucleoplasm|chromosome|cell cycle|meiotic sister chromatid cohesion, centromeric|chromosome segregation|positive regulation of maintenance of meiotic sister chromatid cohesion, centromeric|male meiotic nuclear division|female me…
Casc5	2.7997	0.0251458	Up	GO:0001669,GO:0003674,GO:0005634,GO:0005654,GO:0005694,GO:0005829,GO:0007049,GO:0007059,GO:0008608,GO:0010923,GO:0016604,GO:0000775,GO:0034501,GO:0000776,GO:0051301,GO:0000777	acrosomal vesicle|molecular_function|nucleus|nucleoplasm|chromosome|cytosol|cell cycle|chromosome segregation|attachment of spindle microtubules to kinetochore|negative regulation of phosphatase activity|nuclear body|chromosome, centromeric region|protein localization to kinetochore|kinetochore|cell division|condensed chromosome kinetochore
Ttc22	2.79826	0.00112233	Up	GO:0003674,GO:0005575,GO:0008150	molecular_function|cellular_component|biological_process
Tnfrsf18	2.79332	0.0393163	Up	GO:0042531,GO:0005576,GO:0042981,GO:0005886,GO:0043066,GO:0005887,GO:0006915,GO:0006954,GO:0006955,GO:0007275,GO:0045785,GO:0009897,GO:0016020,GO:0097190,GO:0016021,GO:0032496,GO:0002687,GO:0033209,GO:0005031,GO:0042127,GO:0005515	positive regulation of tyrosine phosphorylation of STAT protein|extracellular region|regulation of apoptotic process|plasma membrane|negative regulation of apoptotic process|integral component of plasma membrane|apoptotic process|inflammatory response|immune response|multicellular organism development|positive regulation of cell adhesion|external side of plasma membrane|membrane|apoptotic signali…	mmu04060	Cytokine-cytokine receptor interaction
Alpl	2.79299	3.28797e-11	Up	GO:0016791,GO:0004035,GO:0031225,GO:0046677,GO:0005515,GO:0005578,GO:0005615,GO:0005886,GO:0046872,GO:0008152,GO:0051384,GO:0016020,GO:0065010,GO:0016311,GO:0071407,GO:0016462,GO:0001958,GO:0003006,GO:0016787,GO:0003824	phosphatase activity|alkaline phosphatase activity|anchored component of membrane|response to antibiotic|protein binding|proteinaceous extracellular matrix|extracellular space|plasma membrane|metal ion binding|metabolic process|response to glucocorticoid|membrane|extracellular membrane-bounded organelle|dephosphorylation|cellular response to organic cyclic compound|pyrophosphatase activity|endoch…	mmu00730,mmu00790	Thiamine metabolism|Folate biosynthesis
Naip2	2.79263	0.00167199	Up	GO:0043154,GO:0004842,GO:0045087,GO:0005515,GO:0046872,GO:0005524,GO:0005634,GO:0005737,GO:0006915,GO:0006954,GO:0070269,GO:0009966,GO:0071391,GO:0016045,GO:0072557,GO:0016567,GO:0090263,GO:0042742,GO:0000166,GO:0090307,GO:0043027,GO:0000910,GO:1990001,GO:0043066,GO:0002376	negative regulation of cysteine-type endopeptidase activity involved in apoptotic process|ubiquitin-protein transferase activity|innate immune response|protein binding|metal ion binding|ATP binding|nucleus|cytoplasm|apoptotic process|inflammatory response|pyroptosis|regulation of signal transduction|cellular response to estrogen stimulus|detection of bacterium|IPAF inflammasome complex|protein ub…	mmu04621,mmu05134	NOD-like receptor signaling pathway|Legionellosis
Fhl3	2.79024	2.33488e-07	Up	GO:0003779,GO:0005515,GO:0005634,GO:0030018,GO:0030036,GO:0046872,GO:0001725,GO:0003712	actin binding|protein binding|nucleus|Z disc|actin cytoskeleton organization|metal ion binding|stress fiber|transcription cofactor activity
Scimp	2.7815	0.002267	Up	GO:0007127,GO:0016020,GO:0016021,GO:0031256,GO:0031259,GO:0070374,GO:0097197,GO:0001772,GO:0005515	meiosis I|membrane|integral component of membrane|leading edge membrane|uropod membrane|positive regulation of ERK1 and ERK2 cascade|tetraspanin-enriched microdomain|immunological synapse|protein binding
Sh3pxd2b	2.77963	1.5078e-16	Up	GO:0007507,GO:0010314,GO:0010628,GO:0016176,GO:0022617,GO:0060348,GO:0030054,GO:0030154,GO:0060378,GO:0032266,GO:0060612,GO:0070273,GO:0071800,GO:0072657,GO:0080025,GO:0001501,GO:0001654,GO:0002051,GO:0002102,GO:0005737,GO:0006801,GO:0035091,GO:0040018,GO:0042169,GO:0042995,GO:0045600,GO:1904179,GO:0048705,GO:1904888,GO:0051496,GO:0055114	heart development|phosphatidylinositol-5-phosphate binding|positive regulation of gene expression|superoxide-generating NADPH oxidase activator activity|extracellular matrix disassembly|bone development|cell junction|cell differentiation|regulation of brood size|phosphatidylinositol-3-phosphate binding|adipose tissue development|phosphatidylinositol-4-phosphate binding|podosome assembly|protein l…
Ctps	2.77055	9.06616e-09	Up	GO:0005524,GO:0006221,GO:0006241,GO:0006541,GO:0016874,GO:0042098,GO:0042100,GO:0042802,GO:0000166,GO:0002376,GO:0003883	ATP binding|pyrimidine nucleotide biosynthetic process|CTP biosynthetic process|glutamine metabolic process|ligase activity|T cell proliferation|B cell proliferation|identical protein binding|nucleotide binding|immune system process|CTP synthase activity	mmu00240	Pyrimidine metabolism
Pla2g4c	2.76794	0.0322763	Up	GO:0005635,GO:0005654,GO:0005737,GO:0005856,GO:0005938,GO:0006629,GO:0008152,GO:0009395,GO:0016042,GO:0016787,GO:0046475,GO:0004620,GO:0047499,GO:0004623,GO:0005634	nuclear envelope|nucleoplasm|cytoplasm|cytoskeleton|cell cortex|lipid metabolic process|metabolic process|phospholipid catabolic process|lipid catabolic process|hydrolase activity|glycerophospholipid catabolic process|phospholipase activity|calcium-independent phospholipase A2 activity|phospholipase A2 activity|nucleus	mmu00564,mmu00565,mmu00590,mmu00591,mmu00592,mmu04014,mmu04010,mmu04370,mmu04072,mmu04217,mmu04611,mmu04664,mmu04912,mmu04913,mmu04921,mmu04270,mmu04724,mmu04726,mmu04730,mmu04750,mmu05231	Glycerophospholipid metabolism|Ether lipid metabolism|Arachidonic acid metabolism|Linoleic acid metabolism|alpha-Linolenic acid metabolism|Ras signaling pathway|MAPK signaling pathway|VEGF signaling pathway|Phospholipase D signaling pathway|Necroptosis|Platelet activation|Fc epsilon RI signaling pathway|GnRH signaling pathway|Ovarian Steroidogenesis|Oxytocin signaling pathway|Vascular smooth musc…
Lgals1	2.76239	0.000797694	Up	GO:0045445,GO:0030246,GO:0005576,GO:0046598,GO:0030395,GO:0005578,GO:0031012,GO:0005615,GO:0005622,GO:0005634,GO:0005737,GO:0005829,GO:0031295,GO:0006915,GO:0034120,GO:0007157,GO:0042803,GO:0009986,GO:0002317,GO:0043236,GO:0010812,GO:0005515,GO:0045185,GO:0010977,GO:0005534	myoblast differentiation|carbohydrate binding|extracellular region|positive regulation of viral entry into host cell|lactose binding|proteinaceous extracellular matrix|extracellular matrix|extracellular space|intracellular|nucleus|cytoplasm|cytosol|T cell costimulation|apoptotic process|positive regulation of erythrocyte aggregation|heterophilic cell-cell adhesion via plasma membrane cell adhesio…
Wisp1	2.76161	7.8305e-07	Up	GO:0005576,GO:0005578,GO:0005615,GO:0005829,GO:0007155,GO:0007165,GO:0007267,GO:0008201,GO:0016055,GO:0048661,GO:0060548,GO:0001558,GO:0061051,GO:0005178,GO:0005520	extracellular region|proteinaceous extracellular matrix|extracellular space|cytosol|cell adhesion|signal transduction|cell-cell signaling|heparin binding|Wnt signaling pathway|positive regulation of smooth muscle cell proliferation|negative regulation of cell death|regulation of cell growth|positive regulation of cell growth involved in cardiac muscle cell development|integrin binding|insulin-lik…	mmu04310	Wnt signaling pathway
Fgr	2.75889	3.02931e-14	Up	GO:0005102,GO:0005515,GO:0005524,GO:0005737,GO:0005739,GO:0005743,GO:0005829,GO:0016301,GO:0005856,GO:0016310,GO:0005886,GO:0016477,GO:0016740,GO:0018108,GO:0019901,GO:0045087,GO:0030154,GO:0045088,GO:0030335,GO:0045859,GO:0046777,GO:0050715,GO:0050764,GO:0000166,GO:0050830,GO:0001784,GO:0002376,GO:0004672,GO:0004713,GO:0004715,GO:0006468,GO:0007169,GO:0007229,GO:0008360,GO:0014068,GO:0031234,GO:…	signaling receptor binding|protein binding|ATP binding|cytoplasm|mitochondrion|mitochondrial inner membrane|cytosol|kinase activity|cytoskeleton|phosphorylation|plasma membrane|cell migration|transferase activity|peptidyl-tyrosine phosphorylation|protein kinase binding|innate immune response|cell differentiation|regulation of innate immune response|positive regulation of cell migration|regulation…	mmu04062,mmu05169	Chemokine signaling pathway|Epstein-Barr virus infection
Ankrd1	2.75649	3.96481e-16	Up	GO:0005634,GO:0005667,GO:0005737,GO:0035914,GO:0005829,GO:0006357,GO:0035994,GO:0042826,GO:0043065,GO:0043517,GO:0045445,GO:0050714,GO:0055008,GO:0061629,GO:0000122,GO:0001085,GO:0001105,GO:0001650,GO:0002039,GO:0003677,GO:0003712,GO:0003714,GO:0005515,GO:0008134,GO:0010976,GO:0030016,GO:0031432,GO:0031674,GO:0070412,GO:0071222,GO:0035690,GO:0071260,GO:0071347,GO:0071356,GO:0071560,GO:2000279	nucleus|transcription factor complex|cytoplasm|skeletal muscle cell differentiation|cytosol|regulation of transcription by RNA polymerase II|response to muscle stretch|histone deacetylase binding|positive regulation of apoptotic process|positive regulation of DNA damage response, signal transduction by p53 class mediator|myoblast differentiation|positive regulation of protein secretion|cardiac mu…
Fcgr4	2.75013	0.000550302	Up	GO:0009986,GO:0016020,GO:0016021,GO:0019767,GO:0019770,GO:0019863,GO:0019864,GO:0042119,GO:0045780,GO:0051930,GO:0071222,GO:0005886,GO:0009897	cell surface|membrane|integral component of membrane|IgE receptor activity|IgG receptor activity|IgE binding|IgG binding|neutrophil activation|positive regulation of bone resorption|regulation of sensory perception of pain|cellular response to lipopolysaccharide|plasma membrane|external side of plasma membrane	mmu04145,mmu04650,mmu04380,mmu05322,mmu05150,mmu05152,mmu05140	Phagosome|Natural killer cell mediated cytotoxicity|Osteoclast differentiation|Systemic lupus erythematosus|Staphylococcus aureus infection|Tuberculosis|Leishmaniasis
Kif20a	2.74863	7.55843e-08	Up	GO:0045171,GO:0007018,GO:0000920,GO:0008017,GO:0001578,GO:0003777,GO:0005524,GO:0005634,GO:0005654,GO:0005737,GO:0015031,GO:0005794,GO:0016887,GO:0005819,GO:0019901,GO:0005856,GO:0030496,GO:0005871,GO:0000166,GO:0032154,GO:0005874,GO:0000281,GO:0032465,GO:0000910	intercellular bridge|microtubule-based movement|cell separation after cytokinesis|microtubule binding|microtubule bundle formation|microtubule motor activity|ATP binding|nucleus|nucleoplasm|cytoplasm|protein transport|Golgi apparatus|ATPase activity|spindle|protein kinase binding|cytoskeleton|midbody|kinesin complex|nucleotide binding|cleavage furrow|microtubule|mitotic cytokinesis|regulation of …
Hk3	2.74578	0.000927622	Up	GO:0016773,GO:0004340,GO:0019158,GO:0004396,GO:0019899,GO:0005524,GO:0005536,GO:0005739,GO:0005829,GO:0005975,GO:0032991,GO:0006096,GO:0042562,GO:0008152,GO:0046835,GO:0008865,GO:1901299,GO:0016301,GO:0000166,GO:0016310,GO:0001678,GO:0016740,GO:0003824	phosphotransferase activity, alcohol group as acceptor|glucokinase activity|mannokinase activity|hexokinase activity|enzyme binding|ATP binding|glucose binding|mitochondrion|cytosol|carbohydrate metabolic process|protein-containing complex|glycolytic process|hormone binding|metabolic process|carbohydrate phosphorylation|fructokinase activity|negative regulation of hydrogen peroxide-mediated progr…	mmu00010,mmu00051,mmu00052,mmu00500,mmu00520,mmu00524,mmu04066,mmu04910,mmu04973,mmu05230,mmu04930	Glycolysis / Gluconeogenesis|Fructose and mannose metabolism|Galactose metabolism|Starch and sucrose metabolism|Amino sugar and nucleotide sugar metabolism|Neomycin, kanamycin and gentamicin biosynthesis|HIF-1 signaling pathway|Insulin signaling pathway|Carbohydrate digestion and absorption|Central carbon metabolism in cancer|Type II diabetes mellitus
Klra7	2.73985	0.000310931	Up	GO:0016020,GO:0016021,GO:0030246,GO:0005886,GO:0007155,GO:0009897	membrane|integral component of membrane|carbohydrate binding|plasma membrane|cell adhesion|external side of plasma membrane	mmu04650,mmu05332	Natural killer cell mediated cytotoxicity|Graft-versus-host disease
Tlr13	2.73722	3.75255e-05	Up	GO:0042803,GO:0005515,GO:0043408,GO:0005737,GO:0045087,GO:0005768,GO:0005887,GO:0006954,GO:0007165,GO:0009615,GO:0016020,GO:0016021,GO:0019843,GO:0034178,GO:0002376,GO:0038023,GO:0002755,GO:0042802,GO:0003723	protein homodimerization activity|protein binding|regulation of MAPK cascade|cytoplasm|innate immune response|endosome|integral component of plasma membrane|inflammatory response|signal transduction|response to virus|membrane|integral component of membrane|rRNA binding|toll-like receptor 13 signaling pathway|immune system process|signaling receptor activity|MyD88-dependent toll-like receptor sign…
Rslcan18	2.73611	0.00589602	Up	GO:0006355,GO:0003700,GO:0005575,GO:0005634	regulation of transcription, DNA-templated|DNA binding transcription factor activity|cellular_component|nucleus
Shc4	2.7342	0.0418938	Up	GO:0008284,GO:0010468,GO:0016020,GO:0019901,GO:0019904,GO:0030054,GO:0030971,GO:0035556,GO:0045202,GO:0045211,GO:0005886,GO:0048863,GO:0006915,GO:0007169	positive regulation of cell proliferation|regulation of gene expression|membrane|protein kinase binding|protein domain specific binding|cell junction|receptor tyrosine kinase binding|intracellular signal transduction|synapse|postsynaptic membrane|plasma membrane|stem cell differentiation|apoptotic process|transmembrane receptor protein tyrosine kinase signaling pathway	mmu04014,mmu04012,mmu04072,mmu04510,mmu04650,mmu04062,mmu04910,mmu04915,mmu04917,mmu04926,mmu04722,mmu05206,mmu05225,mmu05226,mmu05214,mmu05220,mmu05224,mmu05034,mmu05100,mmu01521,mmu01522	Ras signaling pathway|ErbB signaling pathway|Phospholipase D signaling pathway|Focal adhesion|Natural killer cell mediated cytotoxicity|Chemokine signaling pathway|Insulin signaling pathway|Estrogen signaling pathway|Prolactin signaling pathway|Relaxin signaling pathway|Neurotrophin signaling pathway|MicroRNAs in cancer|Hepatocellular carcinoma|Gastric cancer|Glioma|Chronic myeloid leukemia|Breas…
Evi2a	2.7308	1.18319e-07	Up	GO:0016020,GO:0016021	membrane|integral component of membrane
Nfkbie	2.72047	2.86752e-09	Up	GO:0005737,GO:0005794,GO:0005829,GO:0042942,GO:0045892,GO:0048471,GO:0001650,GO:0005515,GO:0005634	cytoplasm|Golgi apparatus|cytosol|D-serine transport|negative regulation of transcription, DNA-templated|perinuclear region of cytoplasm|fibrillar center|protein binding|nucleus	mmu04660,mmu04658,mmu04659,mmu04662,mmu04920,mmu04722,mmu05169	T cell receptor signaling pathway|Th1 and Th2 cell differentiation|Th17 cell differentiation|B cell receptor signaling pathway|Adipocytokine signaling pathway|Neurotrophin signaling pathway|Epstein-Barr virus infection
Prr11	2.71948	2.33939e-06	Up	GO:0005737,GO:0007050,GO:0051726,GO:0003674,GO:0005634	cytoplasm|cell cycle arrest|regulation of cell cycle|molecular_function|nucleus
Dtl	2.71473	0.000723226	Up	GO:0019985,GO:0005694,GO:0031464,GO:0005730,GO:0031465,GO:0005737,GO:0005813,GO:0005829,GO:0005856,GO:0006260,GO:0045732,GO:0006511,GO:0051726,GO:0006513,GO:0072425,GO:0006974,GO:0080008,GO:0009411,GO:0000209,GO:0010971,GO:0004842,GO:0016020,GO:0005634	translesion synthesis|chromosome|Cul4A-RING E3 ubiquitin ligase complex|nucleolus|Cul4B-RING E3 ubiquitin ligase complex|cytoplasm|centrosome|cytosol|cytoskeleton|DNA replication|positive regulation of protein catabolic process|ubiquitin-dependent protein catabolic process|regulation of cell cycle|protein monoubiquitination|signal transduction involved in G2 DNA damage checkpoint|cellular respons…
Sbno2	2.71412	5.55456e-09	Up	GO:0071222,GO:0045892,GO:0002281,GO:0071348,GO:0005515,GO:0071354,GO:0005575,GO:0005634,GO:0006351,GO:0006355,GO:0045944,GO:0030154,GO:0030282,GO:0072674,GO:0050727,GO:0030316,GO:0072675,GO:0001503,GO:1990830,GO:0031490,GO:0061430,GO:0042393	cellular response to lipopolysaccharide|negative regulation of transcription, DNA-templated|macrophage activation involved in immune response|cellular response to interleukin-11|protein binding|cellular response to interleukin-6|cellular_component|nucleus|transcription, DNA-templated|regulation of transcription, DNA-templated|positive regulation of transcription by RNA polymerase II|cell differen…
Ctss	2.70837	5.21052e-06	Up	GO:2001259,GO:0043236,GO:0010447,GO:0004197,GO:0043394,GO:0016020,GO:0005518,GO:0045453,GO:0016485,GO:0005615,GO:0048002,GO:0005764,GO:0016787,GO:0006508,GO:0050729,GO:0019882,GO:0051603,GO:0030574,GO:0006955,GO:0034769,GO:0008233,GO:0001968,GO:0008234,GO:0051930,GO:0043231,GO:0009986	positive regulation of cation channel activity|laminin binding|response to acidic pH|cysteine-type endopeptidase activity|proteoglycan binding|membrane|collagen binding|bone resorption|protein processing|extracellular space|antigen processing and presentation of peptide antigen|lysosome|hydrolase activity|proteolysis|positive regulation of inflammatory response|antigen processing and presentation…	mmu04145,mmu04142,mmu04210,mmu04612,mmu05152	Phagosome|Lysosome|Apoptosis|Antigen processing and presentation|Tuberculosis
Cd68	2.70778	1.54319e-11	Up	GO:0016020,GO:0016021,GO:0071310,GO:0005764,GO:0005768,GO:0005886	membrane|integral component of membrane|cellular response to organic substance|lysosome|endosome|plasma membrane	mmu04142	Lysosome
Tap1	2.70355	2.69734e-17	Up	GO:0015433,GO:0015440,GO:0015833,GO:0016020,GO:0016021,GO:0016887,GO:0043531,GO:0019885,GO:0046967,GO:0023029,GO:0046978,GO:0030176,GO:0046979,GO:0046980,GO:0046982,GO:0055085,GO:1904680,GO:0000166,GO:0002250,GO:0002376,GO:0005524,GO:0005739,GO:0005783,GO:0005815,GO:0006952,GO:0015031,GO:0042270,GO:0042287,GO:0042288,GO:0042605,GO:0042626,GO:0042803,GO:0042825,GO:0043231	peptide antigen-transporting ATPase activity|peptide-transporting ATPase activity|peptide transport|membrane|integral component of membrane|ATPase activity|ADP binding|antigen processing and presentation of endogenous peptide antigen via MHC class I|cytosol to ER transport|MHC class Ib protein binding|TAP1 binding|integral component of endoplasmic reticulum membrane|TAP2 binding|tapasin binding|p…	mmu02010,mmu04145,mmu04612,mmu05340,mmu05168	ABC transporters|Phagosome|Antigen processing and presentation|Primary immunodeficiency|Herpes simplex infection
Tgtp2	2.70199	1.16786e-09	Up	GO:0035458,GO:0003924,GO:0005789,GO:0006952	cellular response to interferon-beta|GTPase activity|endoplasmic reticulum membrane|defense response
E2f7	2.70181	3.81622e-05	Up	GO:0071930,GO:0016607,GO:0005515,GO:0000977,GO:2000134,GO:0030330,GO:0005634,GO:0001047,GO:0032466,GO:0005667,GO:0032877,GO:0001227,GO:0001890,GO:0002040,GO:0006351,GO:0003677,GO:0042802,GO:0006355,GO:0003700,GO:0045944,GO:0006974,GO:0060707,GO:0007049,GO:0000122,GO:0060718,GO:0008285,GO:0003714,GO:0070365	negative regulation of transcription involved in G1/S transition of mitotic cell cycle|nuclear speck|protein binding|RNA polymerase II regulatory region sequence-specific DNA binding|negative regulation of G1/S transition of mitotic cell cycle|DNA damage response, signal transduction by p53 class mediator|nucleus|core promoter binding|negative regulation of cytokinesis|transcription factor comple…
Disp2	2.70155	9.04623e-14	Up	GO:0016020,GO:0016021,GO:0003674,GO:0005575,GO:0008150	membrane|integral component of membrane|molecular_function|cellular_component|biological_process
Fn1	2.70111	0.000561357	Up	GO:0005578,GO:0005604,GO:0005605,GO:0005615,GO:0010628,GO:0016324,GO:0005793,GO:0016504,GO:0006953,GO:0018149,GO:0019899,GO:0030198,GO:0030335,GO:0050921,GO:0031012,GO:0051087,GO:0051702,GO:0052047,GO:0070062,GO:0070372,GO:0071288,GO:0001525,GO:0071347,GO:0001775,GO:0097718,GO:0001932,GO:1901166,GO:0002020,GO:0005102,GO:0005178,GO:0005515,GO:0005576,GO:0005577,GO:0007044,GO:0007155,GO:0007160,GO:…	proteinaceous extracellular matrix|basement membrane|basal lamina|extracellular space|positive regulation of gene expression|apical plasma membrane|endoplasmic reticulum-Golgi intermediate compartment|peptidase activator activity|acute-phase response|peptide cross-linking|enzyme binding|extracellular matrix organization|positive regulation of cell migration|positive regulation of chemotaxis|extra…	mmu04151,mmu04512,mmu04510,mmu04810,mmu05200,mmu05205,mmu05222,mmu04933,mmu05100,mmu05165,mmu05146	PI3K-Akt signaling pathway|ECM-receptor interaction|Focal adhesion|Regulation of actin cytoskeleton|Pathways in cancer|Proteoglycans in cancer|Small cell lung cancer|AGE-RAGE signaling pathway in diabetic complications|Bacterial invasion of epithelial cells|Human papillomavirus infection|Amoebiasis
Hsd11b2	2.69371	6.54907e-05	Up	GO:0005737,GO:0005783,GO:0007565,GO:0008211,GO:0016491,GO:0043231,GO:0051287,GO:0055114,GO:0002017,GO:0003845,GO:0005496	cytoplasm|endoplasmic reticulum|female pregnancy|glucocorticoid metabolic process|oxidoreductase activity|intracellular membrane-bounded organelle|NAD binding|oxidation-reduction process|regulation of blood volume by renal aldosterone|11-beta-hydroxysteroid dehydrogenase [NAD(P)] activity|steroid binding	mmu00140,mmu04960	Steroid hormone biosynthesis|Aldosterone-regulated sodium reabsorption
Clec4a2	2.69298	2.98485e-05	Up	GO:0016021,GO:0030246,GO:0045087,GO:0002250,GO:0002376,GO:0016020	integral component of membrane|carbohydrate binding|innate immune response|adaptive immune response|immune system process|membrane
Cenph	2.6929	0.0114988	Up	GO:0000776,GO:0005515,GO:0005634,GO:0005694,GO:0005730,GO:0007059,GO:0043515,GO:0051382,GO:0051383,GO:0000278,GO:0000775	kinetochore|protein binding|nucleus|chromosome|nucleolus|chromosome segregation|kinetochore binding|kinetochore assembly|kinetochore organization|mitotic cell cycle|chromosome, centromeric region
Pilra	2.68724	6.50796e-09	Up	GO:0016020,GO:0016021,GO:0042288,GO:0005515,GO:0007165,GO:0007169	membrane|integral component of membrane|MHC class I protein binding|protein binding|signal transduction|transmembrane receptor protein tyrosine kinase signaling pathway	mmu05168	Herpes simplex infection
Aldh1l2	2.68469	0.00289301	Up	GO:0005634,GO:0005737,GO:0005739,GO:0006730,GO:0008152,GO:0009058,GO:0009258,GO:0016155,GO:0016491,GO:0016742,GO:0003824,GO:0055114,GO:0004029	nucleus|cytoplasm|mitochondrion|one-carbon metabolic process|metabolic process|biosynthetic process|10-formyltetrahydrofolate catabolic process|formyltetrahydrofolate dehydrogenase activity|oxidoreductase activity|hydroxymethyl-, formyl- and related transferase activity|catalytic activity|oxidation-reduction process|aldehyde dehydrogenase (NAD) activity	mmu00670	One carbon pool by folate
Padi4	2.68335	0.00176904	Up	GO:0042803,GO:0018101,GO:0004668,GO:0045087,GO:0019546,GO:0046872,GO:0019827,GO:0005509,GO:0005634,GO:0005737,GO:0006325,GO:0032991,GO:0006334,GO:0034618,GO:0006338,GO:0036413,GO:0006351,GO:0036414,GO:0006355,GO:0002376,GO:0016787,GO:0016990	protein homodimerization activity|protein citrullination|protein-arginine deiminase activity|innate immune response|arginine deiminase pathway|metal ion binding|stem cell population maintenance|calcium ion binding|nucleus|cytoplasm|chromatin organization|protein-containing complex|nucleosome assembly|arginine binding|chromatin remodeling|histone H3-R26 citrullination|transcription, DNA-templated|…
Atf3	2.68287	0.000456561	Up	GO:1990622,GO:0042802,GO:0006355,GO:0000977,GO:0042803,GO:0006357,GO:0000978,GO:0044212,GO:0045892,GO:0000982,GO:0001078,GO:0003677,GO:0003700,GO:0008284,GO:0005634,GO:0045944,GO:0010628,GO:0046982,GO:0070373,GO:0030968,GO:0005730,GO:0000122,GO:1903984,GO:0034198,GO:0006094,GO:1990440,GO:0035914,GO:0006351,GO:0000976	CHOP-ATF3 complex|identical protein binding|regulation of transcription, DNA-templated|RNA polymerase II regulatory region sequence-specific DNA binding|protein homodimerization activity|regulation of transcription by RNA polymerase II|RNA polymerase II proximal promoter sequence-specific DNA binding|transcription regulatory region DNA binding|negative regulation of transcription, DNA-templated|t…	mmu05166	HTLV-I infection
Gpr171	2.68171	2.50876e-07	Up	GO:0005887,GO:0007165,GO:0007186,GO:0016020,GO:0016021,GO:0045028,GO:0045638,GO:0004871,GO:0004930,GO:0005886	integral component of plasma membrane|signal transduction|G-protein coupled receptor signaling pathway|membrane|integral component of membrane|G-protein coupled purinergic nucleotide receptor activity|negative regulation of myeloid cell differentiation|signal transducer activity|G-protein coupled receptor activity|plasma membrane
Dio1	2.67613	0.0101599	Up	GO:0005783,GO:0008430,GO:0016020,GO:0016021,GO:0016491,GO:0042403,GO:0042446,GO:0055114,GO:0004800	endoplasmic reticulum|selenium binding|membrane|integral component of membrane|oxidoreductase activity|thyroid hormone metabolic process|hormone biosynthetic process|oxidation-reduction process|thyroxine 5'-deiodinase activity	mmu04919	Thyroid hormone signaling pathway
Phf11d	2.67084	4.3351e-15	Up	GO:0006351,GO:0006355,GO:0008150,GO:0031965,GO:0046872,GO:0003674,GO:0005634,GO:0005654	transcription, DNA-templated|regulation of transcription, DNA-templated|biological_process|nuclear membrane|metal ion binding|molecular_function|nucleus|nucleoplasm
Eef1e1	2.66841	0.00424174	Up	GO:1990830,GO:0005634,GO:2000774,GO:0005654,GO:2001235,GO:0005730,GO:0005737,GO:0005829,GO:0006412,GO:0006749,GO:0008285,GO:0017101,GO:0004364,GO:0043065,GO:0005515,GO:0043517	cellular response to leukemia inhibitory factor|nucleus|positive regulation of cellular senescence|nucleoplasm|positive regulation of apoptotic signaling pathway|nucleolus|cytoplasm|cytosol|translation|glutathione metabolic process|negative regulation of cell proliferation|aminoacyl-tRNA synthetase multienzyme complex|glutathione transferase activity|positive regulation of apoptotic process|prote…
Ifitm3	2.66259	3.51149e-08	Up	GO:0051607,GO:0045071,GO:0016021,GO:0005764,GO:0031410,GO:0005768,GO:0060337,GO:0045087,GO:0032897,GO:0005783,GO:0045177,GO:0005886,GO:0006898,GO:0034341,GO:0008285,GO:0046597,GO:0009607,GO:0035455,GO:0009615,GO:0002376,GO:0035456,GO:0009986,GO:0005634,GO:0016020,GO:0005737	defense response to virus|negative regulation of viral genome replication|integral component of membrane|lysosome|cytoplasmic vesicle|endosome|type I interferon signaling pathway|innate immune response|negative regulation of viral transcription|endoplasmic reticulum|apical part of cell|plasma membrane|receptor-mediated endocytosis|response to interferon-gamma|negative regulation of cell prolifera…
Tmc5	2.66188	0.00675287	Up	GO:0016020,GO:0016021,GO:0003674,GO:0006811,GO:0008150	membrane|integral component of membrane|molecular_function|ion transport|biological_process
Slc2a6	2.6615	0.0109917	Up	GO:0008645,GO:0046323,GO:0005351,GO:0005355,GO:0005887	hexose transmembrane transport|glucose import|carbohydrate:proton symporter activity|glucose transmembrane transporter activity|integral component of plasma membrane
Xaf1	2.655	6.79114e-16	Up	GO:0006915,GO:0031333,GO:0034097,GO:0035456,GO:0046872,GO:0005634,GO:0005737,GO:0005739	apoptotic process|negative regulation of protein complex assembly|response to cytokine|response to interferon-beta|metal ion binding|nucleus|cytoplasm|mitochondrion
Ccna1	2.64687	0.000223358	Up	GO:0005856,GO:0007049,GO:0007275,GO:0007283,GO:0015630,GO:0030154,GO:0051301,GO:0051321,GO:0097123,GO:0005515,GO:0005634,GO:0005737	cytoskeleton|cell cycle|multicellular organism development|spermatogenesis|microtubule cytoskeleton|cell differentiation|cell division|meiotic cell cycle|cyclin A1-CDK2 complex|protein binding|nucleus|cytoplasm	mmu04152,mmu04110,mmu04218,mmu04914,mmu05202,mmu05203,mmu05221,mmu05161,mmu05169,mmu05165	AMPK signaling pathway|Cell cycle|Cellular senescence|Progesterone-mediated oocyte maturation|Transcriptional misregulation in cancers|Viral carcinogenesis|Acute myeloid leukemia|Hepatitis B|Epstein-Barr virus infection|Human papillomavirus infection
Cd300lb	2.64311	2.88074e-05	Up	GO:0005886,GO:0016020,GO:0016021,GO:0033005,GO:0071222,GO:0002376,GO:0002446,GO:0005515	plasma membrane|membrane|integral component of membrane|positive regulation of mast cell activation|cellular response to lipopolysaccharide|immune system process|neutrophil mediated immunity|protein binding
Cers3	2.63799	0.00980452	Up	GO:0006629,GO:0016020,GO:0016021,GO:0016410,GO:0016740,GO:0030148,GO:0030216,GO:0046513,GO:0050291,GO:0003677,GO:0005634,GO:0005783	lipid metabolic process|membrane|integral component of membrane|N-acyltransferase activity|transferase activity|sphingolipid biosynthetic process|keratinocyte differentiation|ceramide biosynthetic process|sphingosine N-acyltransferase activity|DNA binding|nucleus|endoplasmic reticulum	mmu00600,mmu04071	Sphingolipid metabolism|Sphingolipid signaling pathway
Lhfpl4	2.63777	0.0237811	Up	GO:0016020,GO:0016021,GO:0003674,GO:0005575,GO:0008150	membrane|integral component of membrane|molecular_function|cellular_component|biological_process
Atp1a3	2.63276	3.79858e-06	Up	GO:0005886,GO:0005890,GO:0006811,GO:0006813,GO:0006814,GO:0006883,GO:0030424,GO:0031748,GO:0035235,GO:0007613,GO:0036376,GO:0042383,GO:1904646,GO:0042493,GO:1990535,GO:0043025,GO:0043209,GO:0000166,GO:0001540,GO:0005391,GO:0005524,GO:0005634,GO:0005737,GO:0005783,GO:0005794,GO:0008344,GO:0008542,GO:0010107,GO:0015991,GO:0016020,GO:0016021,GO:0016787,GO:0043395,GO:0030007,GO:0044326,GO:0044327,GO:…	plasma membrane|sodium:potassium-exchanging ATPase complex|ion transport|potassium ion transport|sodium ion transport|cellular sodium ion homeostasis|axon|D1 dopamine receptor binding|ionotropic glutamate receptor signaling pathway|memory|sodium ion export across plasma membrane|sarcolemma|cellular response to amyloid-beta|response to drug|neuron projection maintenance|neuronal cell body|myelin s…	mmu04024,mmu04022,mmu04911,mmu04918,mmu04919,mmu04925,mmu04260,mmu04261,mmu04970,mmu04971,mmu04972,mmu04976,mmu04973,mmu04974,mmu04978,mmu04960,mmu04961,mmu04964	cAMP signaling pathway|cGMP - PKG signaling pathway|Insulin secretion|Thyroid hormone synthesis|Thyroid hormone signaling pathway|Aldosterone synthesis and secretion|Cardiac muscle contraction|Adrenergic signaling in cardiomyocytes|Salivary secretion|Gastric acid secretion|Pancreatic secretion|Bile secretion|Carbohydrate digestion and absorption|Protein digestion and absorption|Mineral absorption…
Foxs1	2.63002	0.000100208	Up	GO:0043565,GO:0001078,GO:0045892,GO:0001568,GO:0050885,GO:0003677,GO:0003700,GO:0005634,GO:0006351,GO:0006355,GO:0006357,GO:0009653,GO:0030154,GO:0000122,GO:0040018,GO:0000978,GO:0043433,GO:0000981	sequence-specific DNA binding|transcriptional repressor activity, RNA polymerase II proximal promoter sequence-specific DNA binding|negative regulation of transcription, DNA-templated|blood vessel development|neuromuscular process controlling balance|DNA binding|DNA binding transcription factor activity|nucleus|transcription, DNA-templated|regulation of transcription, DNA-templated|regulation of …
Wnt7b	2.6271	7.91432e-05	Up	GO:0005576,GO:0005578,GO:0005615,GO:0005737,GO:0005886,GO:0007257,GO:0031175,GO:0007275,GO:0032364,GO:0008284,GO:0032536,GO:0009986,GO:0036516,GO:0042475,GO:0042592,GO:0044237,GO:0060033,GO:0045165,GO:0060070,GO:0045669,GO:0045879,GO:0060425,GO:0060428,GO:0001525,GO:1902262,GO:0060482,GO:1902379,GO:0060484,GO:0001701,GO:1904938,GO:0060535,GO:0001944,GO:0003338,GO:0005102,GO:0005109,GO:0005515,GO:…	extracellular region|proteinaceous extracellular matrix|extracellular space|cytoplasm|plasma membrane|activation of JUN kinase activity|neuron projection development|multicellular organism development|oxygen homeostasis|positive regulation of cell proliferation|regulation of cell projection size|cell surface|chemoattraction of dopaminergic neuron axon|odontogenesis of dentin-containing tooth|home…	mmu04310,mmu04390,mmu04150,mmu04550,mmu04916,mmu05200,mmu05205,mmu05225,mmu05226,mmu05217,mmu05224,mmu04934,mmu05166,mmu05165	Wnt signaling pathway|Hippo signaling pathway|mTOR signaling pathway|Signaling pathways regulating pluripotency of stem cells|Melanogenesis|Pathways in cancer|Proteoglycans in cancer|Hepatocellular carcinoma|Gastric cancer|Basal cell carcinoma|Breast cancer|Cushing's syndrome|HTLV-I infection|Human papillomavirus infection
Palm2	2.6241	0.0338387	Up	GO:0003674,GO:0005575,GO:0008150	molecular_function|cellular_component|biological_process
Eme1	2.62172	0.0152586	Up	GO:0031297,GO:0003677,GO:0031573,GO:0004518,GO:0046872,GO:0004519,GO:0005515,GO:0005634,GO:0005720,GO:0006281,GO:0048476,GO:0006302,GO:0072429,GO:0006310,GO:0006974,GO:0008821,GO:0000712,GO:0000790,GO:0016787	replication fork processing|DNA binding|intra-S DNA damage checkpoint|nuclease activity|metal ion binding|endonuclease activity|protein binding|nucleus|nuclear heterochromatin|DNA repair|Holliday junction resolvase complex|double-strand break repair|response to intra-S DNA damage checkpoint signaling|DNA recombination|cellular response to DNA damage stimulus|crossover junction endodeoxyribonuclea…	mmu03440,mmu03460	Homologous recombination|Fanconi anemia pathway
Ms4a4a	2.62168	0.000133174	Up	GO:0003674,GO:0005575,GO:0008150	molecular_function|cellular_component|biological_process
Efhc2	2.61755	0.0315028	Up	GO:0003674,GO:0005575,GO:1990830	molecular_function|cellular_component|cellular response to leukemia inhibitory factor
Zranb3	2.6015	8.02691e-05	Up	GO:0036292,GO:0004386,GO:0036310,GO:0004518,GO:0043596,GO:0004519,GO:0004520,GO:0005524,GO:0005634,GO:0005694,GO:0045910,GO:0006281,GO:0046872,GO:0006974,GO:0048478,GO:0008152,GO:0070530,GO:0009411,GO:0000166,GO:0016787,GO:0003676,GO:0031297,GO:0003824	DNA rewinding|helicase activity|annealing helicase activity|nuclease activity|nuclear replication fork|endonuclease activity|endodeoxyribonuclease activity|ATP binding|nucleus|chromosome|negative regulation of DNA recombination|DNA repair|metal ion binding|cellular response to DNA damage stimulus|replication fork protection|metabolic process|K63-linked polyubiquitin modification-dependent protein…
Il21r	2.60134	4.00001e-07	Up	GO:0016020,GO:0016021,GO:0004888,GO:0004896	membrane|integral component of membrane|transmembrane signaling receptor activity|cytokine receptor activity	mmu04630,mmu04060,mmu04659,mmu05321	Jak-STAT signaling pathway|Cytokine-cytokine receptor interaction|Th17 cell differentiation|Inflammatiory bowel disease (IBD)
Bcl2a1d	2.59988	1.96216e-06	Up	GO:2001243,GO:0008630,GO:0015267,GO:0030217,GO:0042803,GO:0043027,GO:0043065,GO:0043066,GO:0043154,GO:0046982,GO:0050852,GO:0001836,GO:0051400,GO:0005741,GO:0097192,GO:0008053	negative regulation of intrinsic apoptotic signaling pathway|intrinsic apoptotic signaling pathway in response to DNA damage|channel activity|T cell differentiation|protein homodimerization activity|cysteine-type endopeptidase inhibitor activity involved in apoptotic process|positive regulation of apoptotic process|negative regulation of apoptotic process|negative regulation of cysteine-type endo…	mmu04064,mmu04210,mmu05202,mmu05221	NF-kappa B signaling pathway|Apoptosis|Transcriptional misregulation in cancers|Acute myeloid leukemia
Psat1	2.59904	7.62076e-10	Up	GO:0005829,GO:0006564,GO:0008483,GO:0008652,GO:0016740,GO:0003824,GO:0004648,GO:0005737	cytosol|L-serine biosynthetic process|transaminase activity|cellular amino acid biosynthetic process|transferase activity|catalytic activity|O-phospho-L-serine:2-oxoglutarate aminotransferase activity|cytoplasm	mmu00260,mmu00750	Glycine, serine and threonine metabolism|Vitamin B6 metabolism
Aldh18a1	2.59758	2.22539e-09	Up	GO:0019240,GO:0008152,GO:0004349,GO:0031966,GO:0008652,GO:0004350,GO:0042802,GO:0009266,GO:0055114,GO:0005524,GO:0005737,GO:0005739,GO:0016020,GO:0016301,GO:0005743,GO:0016310,GO:0005829,GO:0016491,GO:0006536,GO:0000166,GO:0016740,GO:0006561,GO:0003824,GO:0017084,GO:0006592	citrulline biosynthetic process|metabolic process|glutamate 5-kinase activity|mitochondrial membrane|cellular amino acid biosynthetic process|glutamate-5-semialdehyde dehydrogenase activity|identical protein binding|response to temperature stimulus|oxidation-reduction process|ATP binding|cytoplasm|mitochondrion|membrane|kinase activity|mitochondrial inner membrane|phosphorylation|cytosol|oxidored…	mmu00330	Arginine and proline metabolism
Gpr173	2.59349	0.0427524	Up	GO:0004968,GO:0005886,GO:0007165,GO:0007186,GO:0016020,GO:0016021,GO:2001223,GO:0004871,GO:0004930	gonadotropin-releasing hormone receptor activity|plasma membrane|signal transduction|G-protein coupled receptor signaling pathway|membrane|integral component of membrane|negative regulation of neuron migration|signal transducer activity|G-protein coupled receptor activity
Ndc80	2.58688	0.000439632	Up	GO:0090267,GO:0008608,GO:0000776,GO:1905342,GO:0031262,GO:0000777,GO:0000778,GO:0000942,GO:0005200,GO:0005515,GO:0005634,GO:0042802,GO:0005654,GO:0051301,GO:0005694,GO:0051310,GO:0005813,GO:0051315,GO:0007049,GO:0000070,GO:0007052,GO:0000132,GO:0051383,GO:0007059,GO:0000775	positive regulation of mitotic cell cycle spindle assembly checkpoint|attachment of spindle microtubules to kinetochore|kinetochore|positive regulation of protein localization to kinetochore|Ndc80 complex|condensed chromosome kinetochore|condensed nuclear chromosome kinetochore|condensed nuclear chromosome outer kinetochore|structural constituent of cytoskeleton|protein binding|nucleus|identical …
Suv39h2	2.58564	0.0154938	Up	GO:0071456,GO:0034968,GO:0007140,GO:0000976,GO:1904047,GO:0036123,GO:0008168,GO:0000977,GO:0036124,GO:0008270,GO:0003682,GO:0042754,GO:0005515,GO:0005634,GO:0005694,GO:0005720,GO:0008276,GO:0006325,GO:0045892,GO:0016740,GO:0006333,GO:0046872,GO:0018024,GO:0006338,GO:0046974,GO:0006351,GO:0000122,GO:0048511,GO:0030154,GO:0006355,GO:0000775,GO:0051567,GO:0032259,GO:0007049,GO:0000785	cellular response to hypoxia|histone lysine methylation|male meiotic nuclear division|transcription regulatory region sequence-specific DNA binding|S-adenosyl-L-methionine binding|histone H3-K9 dimethylation|methyltransferase activity|RNA polymerase II regulatory region sequence-specific DNA binding|histone H3-K9 trimethylation|zinc ion binding|chromatin binding|negative regulation of circadian r…	mmu00310	Lysine degradation
Pira6	2.58274	0.00472093	Up	GO:0003674,GO:0005575,GO:0008150	molecular_function|cellular_component|biological_process	mmu04380	Osteoclast differentiation
Mki67	2.58028	4.5258e-15	Up	GO:0008283,GO:0000793,GO:0016604,GO:0003677,GO:0051321,GO:0005524,GO:0005634,GO:0005694,GO:0005730,GO:0051983,GO:0072574,GO:0005737,GO:1902275,GO:0007049,GO:1990705,GO:0007088,GO:0000166,GO:0008022,GO:0000775	cell proliferation|condensed chromosome|nuclear body|DNA binding|meiotic cell cycle|ATP binding|nucleus|chromosome|nucleolus|regulation of chromosome segregation|hepatocyte proliferation|cytoplasm|regulation of chromatin organization|cell cycle|cholangiocyte proliferation|regulation of mitotic nuclear division|nucleotide binding|protein C-terminus binding|chromosome, centromeric region
Cd109	2.57918	0.00367425	Up	GO:0072675,GO:0004867,GO:0005576,GO:0005615,GO:0005886,GO:0010466,GO:0010839,GO:0016020,GO:0030414,GO:0030512,GO:0031225,GO:0045616,GO:0001933,GO:0050431,GO:0001942,GO:0061045,GO:0004866	osteoclast fusion|serine-type endopeptidase inhibitor activity|extracellular region|extracellular space|plasma membrane|negative regulation of peptidase activity|negative regulation of keratinocyte proliferation|membrane|peptidase inhibitor activity|negative regulation of transforming growth factor beta receptor signaling pathway|anchored component of membrane|regulation of keratinocyte different…
Ska3	2.57644	0.026745	Up	GO:0000940,GO:0003674,GO:0005694,GO:0005737,GO:0005856,GO:0005874,GO:0005876,GO:0007049,GO:0007059,GO:0031110,GO:0051301,GO:0000278,GO:0000775,GO:0000776	condensed chromosome outer kinetochore|molecular_function|chromosome|cytoplasm|cytoskeleton|microtubule|spindle microtubule|cell cycle|chromosome segregation|regulation of microtubule polymerization or depolymerization|cell division|mitotic cell cycle|chromosome, centromeric region|kinetochore
Stat1	2.57516	2.37059e-18	Up	GO:0003700,GO:0004871,GO:0005164,GO:0005515,GO:0005634,GO:0008284,GO:0009612,GO:0005654,GO:0009617,GO:0005730,GO:0010742,GO:0016525,GO:0019221,GO:0019899,GO:0035257,GO:0030424,GO:0035456,GO:0030425,GO:0035458,GO:0031663,GO:0042393,GO:0042493,GO:0042802,GO:0042803,GO:0000790,GO:0051607,GO:0043124,GO:0000978,GO:0051721,GO:0043330,GO:0000979,GO:0051770,GO:0043434,GO:0000983,GO:0060333,GO:0001047,GO:…	DNA binding transcription factor activity|signal transducer activity|tumor necrosis factor receptor binding|protein binding|nucleus|positive regulation of cell proliferation|response to mechanical stimulus|nucleoplasm|response to bacterium|nucleolus|macrophage derived foam cell differentiation|negative regulation of angiogenesis|cytokine-mediated signaling pathway|enzyme binding|nuclear hormone r…	mmu04630,mmu04217,mmu04620,mmu04621,mmu04625,mmu04658,mmu04659,mmu04062,mmu04917,mmu04919,mmu04380,mmu05200,mmu05212,mmu05321,mmu04933,mmu05152,mmu05162,mmu05164,mmu05161,mmu05160,mmu05168,mmu05167,mmu05165,mmu05145,mmu05140	Jak-STAT signaling pathway|Necroptosis|Toll-like receptor signaling pathway|NOD-like receptor signaling pathway|C-type lectin receptor signaling pathway|Th1 and Th2 cell differentiation|Th17 cell differentiation|Chemokine signaling pathway|Prolactin signaling pathway|Thyroid hormone signaling pathway|Osteoclast differentiation|Pathways in cancer|Pancreatic cancer|Inflammatiory bowel disease (IBD)…
Ccl4	2.57072	0.0320582	Up	GO:0071356,GO:0048245,GO:0031726,GO:0005576,GO:2000503,GO:0048247,GO:0031730,GO:0005615,GO:0050729,GO:0032760,GO:0050850,GO:0006935,GO:0006954,GO:0006955,GO:0035690,GO:0007186,GO:0051928,GO:0042802,GO:0008009,GO:0070098,GO:0043117,GO:0070374,GO:0043547,GO:0009636,GO:0002548,GO:0071346,GO:0043922,GO:0030593,GO:0005125,GO:0071347,GO:0048020,GO:0030595,GO:0005515	cellular response to tumor necrosis factor|eosinophil chemotaxis|CCR1 chemokine receptor binding|extracellular region|positive regulation of natural killer cell chemotaxis|lymphocyte chemotaxis|CCR5 chemokine receptor binding|extracellular space|positive regulation of inflammatory response|positive regulation of tumor necrosis factor production|positive regulation of calcium-mediated signaling|ch…	mmu04064,mmu04060,mmu04620,mmu04623,mmu04062,mmu05132	NF-kappa B signaling pathway|Cytokine-cytokine receptor interaction|Toll-like receptor signaling pathway|Cytosolic DNA-sensing pathway|Chemokine signaling pathway|Salmonella infection
D6Ertd527e	2.56301	0.0266916	Up	GO:0003674,GO:0005575,GO:0008150	molecular_function|cellular_component|biological_process
Kmo	2.56077	6.37459e-06	Up	GO:0055114,GO:0016491,GO:0004502,GO:0070189,GO:0019363,GO:0005739,GO:0019441,GO:0071949,GO:0005741,GO:0005743,GO:0006569,GO:0019674,GO:0006950,GO:0009651,GO:0019805,GO:0016020,GO:0044550,GO:0016021,GO:0004497,GO:0050660,GO:0016174	oxidation-reduction process|oxidoreductase activity|kynurenine 3-monooxygenase activity|kynurenine metabolic process|pyridine nucleotide biosynthetic process|mitochondrion|tryptophan catabolic process to kynurenine|FAD binding|mitochondrial outer membrane|mitochondrial inner membrane|tryptophan catabolic process|NAD metabolic process|response to stress|response to salt stress|quinolinate biosynth…	mmu00380	Tryptophan metabolism
Slc15a3	2.55976	0.00182063	Up	GO:0005765,GO:0006857,GO:0015031,GO:0015293,GO:0015333,GO:0015833,GO:0016020,GO:0016021,GO:0022857,GO:0043231,GO:0005215,GO:0055085,GO:0005764	lysosomal membrane|oligopeptide transport|protein transport|symporter activity|peptide:proton symporter activity|peptide transport|membrane|integral component of membrane|transmembrane transporter activity|intracellular membrane-bounded organelle|transporter activity|transmembrane transport|lysosome
Mcoln2	2.55812	0.0382515	Up	GO:0072345,GO:0032722,GO:0005764,GO:1905517,GO:0035926,GO:0005765,GO:1990266,GO:0045087,GO:2000343,GO:0005768,GO:0005886,GO:0051259,GO:0006811,GO:0055037,GO:0006816,GO:0070588,GO:0015031,GO:0071639,GO:0016020,GO:0002250,GO:0071642,GO:0002376,GO:0071651,GO:0016021,GO:0005262	NAADP-sensitive calcium-release channel activity|positive regulation of chemokine production|lysosome|macrophage migration|chemokine (C-C motif) ligand 2 secretion|lysosomal membrane|neutrophil migration|innate immune response|positive regulation of chemokine (C-X-C motif) ligand 2 production|endosome|plasma membrane|protein complex oligomerization|ion transport|recycling endosome|calcium ion tra…
Abcb1b	2.55744	0.0146081	Up	GO:0042493,GO:0005524,GO:0042626,GO:0005739,GO:0005886,GO:0008559,GO:0014045,GO:0015238,GO:0015893,GO:0046581,GO:0016020,GO:0055085,GO:0016021,GO:0016324,GO:0000139,GO:0016787,GO:0000166,GO:0016887,GO:0005215	response to drug|ATP binding|ATPase activity, coupled to transmembrane movement of substances|mitochondrion|plasma membrane|xenobiotic transmembrane transporting ATPase activity|establishment of endothelial blood-brain barrier|drug transmembrane transporter activity|drug transport|intercellular canaliculus|membrane|transmembrane transport|integral component of membrane|apical plasma membrane|Golg…	mmu02010,mmu04976,mmu05206,mmu05226	ABC transporters|Bile secretion|MicroRNAs in cancer|Gastric cancer
Ccl17	2.55507	8.00879e-06	Up	GO:0070098,GO:0006935,GO:0070374,GO:0006954,GO:0071346,GO:0006968,GO:0007165,GO:0007186,GO:0008009,GO:0071347,GO:0030593,GO:0071356,GO:0031729,GO:0043547,GO:0045662,GO:0002548,GO:0048020,GO:0005125,GO:0048247,GO:0005615	chemokine-mediated signaling pathway|chemotaxis|positive regulation of ERK1 and ERK2 cascade|inflammatory response|cellular response to interferon-gamma|cellular defense response|signal transduction|G-protein coupled receptor signaling pathway|chemokine activity|cellular response to interleukin-1|neutrophil chemotaxis|cellular response to tumor necrosis factor|CCR4 chemokine receptor binding|posi…	mmu04060,mmu04625,mmu04657,mmu04062	Cytokine-cytokine receptor interaction|C-type lectin receptor signaling pathway|IL-17 signaling pathway|Chemokine signaling pathway
Cyth4	2.55068	3.36178e-14	Up	GO:0008289,GO:0016020,GO:0032012,GO:0005085,GO:0005086,GO:0005886	lipid binding|membrane|regulation of ARF protein signal transduction|guanyl-nucleotide exchange factor activity|ARF guanyl-nucleotide exchange factor activity|plasma membrane	mmu04072,mmu04144	Phospholipase D signaling pathway|Endocytosis
Gpr183	2.54638	0.000145121	Up	GO:0070374,GO:0016021,GO:0002376,GO:2000458,GO:0030316,GO:0002407,GO:0030595,GO:0004871,GO:0004930,GO:0005886,GO:0006959,GO:0007165,GO:0030890,GO:0007186,GO:0008142,GO:0036145,GO:0002250,GO:0060326,GO:0010818,GO:0002312,GO:0061470,GO:0016020,GO:0002313	positive regulation of ERK1 and ERK2 cascade|integral component of membrane|immune system process|regulation of astrocyte chemotaxis|osteoclast differentiation|dendritic cell chemotaxis|leukocyte chemotaxis|signal transducer activity|G-protein coupled receptor activity|plasma membrane|humoral immune response|signal transduction|positive regulation of B cell proliferation|G-protein coupled recepto…
Rad54l	2.54527	0.00364927	Up	GO:0032991,GO:0003677,GO:0036310,GO:0004386,GO:0042493,GO:0005524,GO:0005634,GO:0005654,GO:0006281,GO:0006302,GO:0051276,GO:0006974,GO:0008340,GO:0010212,GO:0000166,GO:0000724,GO:0016787	protein-containing complex|DNA binding|annealing helicase activity|helicase activity|response to drug|ATP binding|nucleus|nucleoplasm|DNA repair|double-strand break repair|chromosome organization|cellular response to DNA damage stimulus|determination of adult lifespan|response to ionizing radiation|nucleotide binding|double-strand break repair via homologous recombination|hydrolase activity	mmu03440	Homologous recombination
Batf3	2.54515	0.0318297	Up	GO:0097028,GO:0000982,GO:0001078,GO:0003677,GO:0003700,GO:0005634,GO:0006351,GO:0006355,GO:0006357,GO:0009615,GO:0000122,GO:0030154,GO:0000978,GO:0043011	dendritic cell differentiation|transcription factor activity, RNA polymerase II proximal promoter sequence-specific DNA binding|transcriptional repressor activity, RNA polymerase II proximal promoter sequence-specific DNA binding|DNA binding|DNA binding transcription factor activity|nucleus|transcription, DNA-templated|regulation of transcription, DNA-templated|regulation of transcription by RNA …
Clec4d	2.54477	0.00110069	Up	GO:0005886,GO:0016020,GO:0016021,GO:0030246,GO:0034987,GO:0038094,GO:0042742,GO:0045087,GO:0002250,GO:0002292,GO:0002376	plasma membrane|membrane|integral component of membrane|carbohydrate binding|immunoglobulin receptor binding|Fc-gamma receptor signaling pathway|defense response to bacterium|innate immune response|adaptive immune response|T cell differentiation involved in immune response|immune system process	mmu04625	C-type lectin receptor signaling pathway
Tnfaip6	2.54416	0.0334962	Up	GO:0005886,GO:0007155,GO:0030169,GO:0030335,GO:0050728,GO:0005041,GO:0005540,GO:0005615	plasma membrane|cell adhesion|low-density lipoprotein particle binding|positive regulation of cell migration|negative regulation of inflammatory response|low-density lipoprotein particle receptor activity|hyaluronic acid binding|extracellular space
Exoc4	2.54293	0.0123663	Up	GO:0006612,GO:0006887,GO:0006893,GO:0006903,GO:0006904,GO:0007268,GO:0042995,GO:0014069,GO:0043005,GO:0015031,GO:0043025,GO:0017160,GO:0043198,GO:0043209,GO:0044091,GO:0044877,GO:0045202,GO:0047485,GO:0000145,GO:0005515,GO:0005622,GO:0005623,GO:0005737,GO:0005768,GO:0005794,GO:0005902,GO:0030010,GO:0030165,GO:0030426,GO:0030742,GO:0031252,GO:0032584,GO:0048341,GO:0048709,GO:0032991,GO:0050850,GO:…	protein targeting to membrane|exocytosis|Golgi to plasma membrane transport|vesicle targeting|vesicle docking involved in exocytosis|chemical synaptic transmission|cell projection|postsynaptic density|neuron projection|protein transport|neuronal cell body|Ral GTPase binding|dendritic shaft|myelin sheath|membrane biogenesis|protein-containing complex binding|synapse|protein N-terminus binding|exoc…
H2-Q7	2.53939	8.98117e-13	Up	GO:0042608,GO:0005102,GO:0042612,GO:0005783,GO:0046977,GO:0005794,GO:0005797,GO:0005886,GO:0007566,GO:0009986,GO:0046982,GO:0016020,GO:0070971,GO:0016021,GO:0071346,GO:0030881,GO:0042277,GO:0002376,GO:0042605,GO:0002474	T cell receptor binding|signaling receptor binding|MHC class I protein complex|endoplasmic reticulum|TAP binding|Golgi apparatus|Golgi medial cisterna|plasma membrane|embryo implantation|cell surface|protein heterodimerization activity|membrane|endoplasmic reticulum exit site|integral component of membrane|cellular response to interferon-gamma|beta-2-microglobulin binding|peptide binding|immune s…	mmu04514,mmu04144,mmu04145,mmu04218,mmu04650,mmu04612,mmu05203,mmu05320,mmu05330,mmu05332,mmu05416,mmu04940,mmu05166,mmu05168,mmu05167,mmu05169,mmu05165	Cell adhesion molecules (CAMs)|Endocytosis|Phagosome|Cellular senescence|Natural killer cell mediated cytotoxicity|Antigen processing and presentation|Viral carcinogenesis|Autoimmune thyroid disease|Allograft rejection|Graft-versus-host disease|Viral myocarditis|Type I diabetes mellitus|HTLV-I infection|Herpes simplex infection|Kaposi's sarcoma-associated herpesvirus infection|Epstein-Barr virus …
Igsf9b	2.53904	1.32708e-05	Up	GO:0007399,GO:0016020,GO:0016021,GO:0019900,GO:0030054,GO:0030425,GO:0043025,GO:0045202,GO:0045211,GO:0060077,GO:0097151,GO:0005886,GO:0007155,GO:0007156	nervous system development|membrane|integral component of membrane|kinase binding|cell junction|dendrite|neuronal cell body|synapse|postsynaptic membrane|inhibitory synapse|positive regulation of inhibitory postsynaptic potential|plasma membrane|cell adhesion|homophilic cell adhesion via plasma membrane adhesion molecules
Cma1	2.53674	0.0203002	Up	GO:0031012,GO:0005576,GO:0005615,GO:0034769,GO:0005622,GO:0005737,GO:0006508,GO:0006955,GO:0042277,GO:0008233,GO:0043231,GO:0008236,GO:0045766,GO:0016485,GO:0050720,GO:0016787,GO:0004175,GO:0022617,GO:0004252,GO:0030141	extracellular matrix|extracellular region|extracellular space|basement membrane disassembly|intracellular|cytoplasm|proteolysis|immune response|peptide binding|peptidase activity|intracellular membrane-bounded organelle|serine-type peptidase activity|positive regulation of angiogenesis|protein processing|interleukin-1 beta biosynthetic process|hydrolase activity|endopeptidase activity|extracellul…	mmu04614	Renin-angiotensin system
Adam12	2.53322	0.000298965	Up	GO:0005654,GO:0005886,GO:0006508,GO:0007155,GO:0008233,GO:0008237,GO:0016020,GO:0016021,GO:0016787,GO:0017124,GO:0045766,GO:0004222,GO:0046872,GO:0005515,GO:0005615	nucleoplasm|plasma membrane|proteolysis|cell adhesion|peptidase activity|metallopeptidase activity|membrane|integral component of membrane|hydrolase activity|SH3 domain binding|positive regulation of angiogenesis|metalloendopeptidase activity|metal ion binding|protein binding|extracellular space
Rnf213	2.53131	3.19836e-18	Up	GO:0016740,GO:0002040,GO:0016787,GO:0004842,GO:0016887,GO:0005730,GO:0005737,GO:0046872,GO:0005829,GO:0051260,GO:0051865,GO:0006511,GO:2000051,GO:0001525,GO:0016020,GO:0016567	transferase activity|sprouting angiogenesis|hydrolase activity|ubiquitin-protein transferase activity|ATPase activity|nucleolus|cytoplasm|metal ion binding|cytosol|protein homooligomerization|protein autoubiquitination|ubiquitin-dependent protein catabolic process|negative regulation of non-canonical Wnt signaling pathway|angiogenesis|membrane|protein ubiquitination
P4ha3	2.52994	7.75617e-05	Up	GO:0005783,GO:0016491,GO:0016702,GO:0016705,GO:0031418,GO:0046872,GO:0051213,GO:0055114,GO:0004656,GO:0005506,GO:0005575	endoplasmic reticulum|oxidoreductase activity|oxidoreductase activity, acting on single donors with incorporation of molecular oxygen, incorporation of two atoms of oxygen|oxidoreductase activity, acting on paired donors, with incorporation or reduction of molecular oxygen|L-ascorbic acid binding|metal ion binding|dioxygenase activity|oxidation-reduction process|procollagen-proline 4-dioxygenase …	mmu00330	Arginine and proline metabolism
Tmem252	2.5273	0.00109333	Up	GO:0016020,GO:0016021,GO:0003674,GO:0005575,GO:0008150	membrane|integral component of membrane|molecular_function|cellular_component|biological_process
Cenpk	2.52143	0.0288115	Up	GO:0005634,GO:0005694,GO:0045944,GO:0051382,GO:0000775,GO:0000776,GO:0005515	nucleus|chromosome|positive regulation of transcription by RNA polymerase II|kinetochore assembly|chromosome, centromeric region|kinetochore|protein binding
Snai1	2.51881	6.25511e-09	Up	GO:0001837,GO:0003198,GO:0003676,GO:0003677,GO:0005515,GO:0005634,GO:0019900,GO:0030335,GO:0005721,GO:0031069,GO:0043518,GO:0043565,GO:0045892,GO:0045893,GO:0046872,GO:0000122,GO:0000977,GO:0001078,GO:0001227,GO:0001707,GO:0005737,GO:0005829,GO:0006357,GO:0007275,GO:0007498,GO:0010718,GO:0060021,GO:0060536,GO:0010957,GO:0060707,GO:0016477,GO:0060806,GO:0060972,GO:0061314,GO:0070828,GO:1902230,GO:…	epithelial to mesenchymal transition|epithelial to mesenchymal transition involved in endocardial cushion formation|nucleic acid binding|DNA binding|protein binding|nucleus|kinase binding|positive regulation of cell migration|pericentric heterochromatin|hair follicle morphogenesis|negative regulation of DNA damage response, signal transduction by p53 class mediator|sequence-specific DNA binding|n…	mmu04520	Adherens junction
Ms4a14	2.51854	0.0134753	Up	GO:0003674,GO:0005575,GO:0008150	molecular_function|cellular_component|biological_process
Rin1	2.51852	0.00312796	Up	GO:0005856,GO:0005886,GO:0006897,GO:0007165,GO:0007613,GO:0008306,GO:0016020,GO:0017016,GO:0030425,GO:0031914,GO:0043025,GO:0005096,GO:0005515,GO:0005737	cytoskeleton|plasma membrane|endocytosis|signal transduction|memory|associative learning|membrane|Ras GTPase binding|dendrite|negative regulation of synaptic plasticity|neuronal cell body|GTPase activator activity|protein binding|cytoplasm	mmu04014	Ras signaling pathway
Tmem106a	2.51466	1.35687e-05	Up	GO:0016021,GO:0003674,GO:0008150,GO:0016020	integral component of membrane|molecular_function|biological_process|membrane
Cd52	2.50815	5.16917e-08	Up	GO:0031225,GO:0097225,GO:0005886,GO:0007204,GO:0016020	anchored component of membrane|sperm midpiece|plasma membrane|positive regulation of cytosolic calcium ion concentration|membrane
Eif2ak2	2.50307	5.61337e-14	Up	GO:0004672,GO:0004674,GO:0004694,GO:0004713,GO:0004715,GO:0005515,GO:0005524,GO:0016310,GO:0005634,GO:0016740,GO:0005737,GO:0017148,GO:0005829,GO:0030968,GO:0032496,GO:0032722,GO:0032874,GO:0048471,GO:0033197,GO:0051092,GO:0033689,GO:0051607,GO:0034198,GO:1900225,GO:1901224,GO:1901532,GO:1902033,GO:0000166,GO:1902036,GO:0000186,GO:0001819,GO:0002376,GO:0003723,GO:0003725,GO:0006351,GO:0006355,GO:…	protein kinase activity|protein serine/threonine kinase activity|eukaryotic translation initiation factor 2alpha kinase activity|protein tyrosine kinase activity|non-membrane spanning protein tyrosine kinase activity|protein binding|ATP binding|phosphorylation|nucleus|transferase activity|cytoplasm|negative regulation of translation|cytosol|endoplasmic reticulum unfolded protein response|response…	mmu04141,mmu04217,mmu05203,mmu05162,mmu05164,mmu05160,mmu05168,mmu05167,mmu05169,mmu05165	Protein processing in endoplasmic reticulum|Necroptosis|Viral carcinogenesis|Measles|Influenza A|Hepatitis C|Herpes simplex infection|Kaposi's sarcoma-associated herpesvirus infection|Epstein-Barr virus infection|Human papillomavirus infection
Aif1l	2.49552	2.05412e-05	Up	GO:0005856,GO:0005884,GO:0005886,GO:0005925,GO:0008150,GO:0015629,GO:0016020,GO:0032991,GO:0042995,GO:0046872,GO:0051015,GO:0003779,GO:0005509,GO:0005737	cytoskeleton|actin filament|plasma membrane|focal adhesion|biological_process|actin cytoskeleton|membrane|protein-containing complex|cell projection|metal ion binding|actin filament binding|actin binding|calcium ion binding|cytoplasm
Nlrc5	2.4947	2.20735e-10	Up	GO:0060335,GO:0032088,GO:0002376,GO:0060339,GO:0035556,GO:0005524,GO:0043549,GO:0005634,GO:0005737,GO:0045087,GO:0005813,GO:0060340,GO:0005829,GO:0045345,GO:0000166,GO:0045944,GO:0023052,GO:0000979	positive regulation of interferon-gamma-mediated signaling pathway|negative regulation of NF-kappaB transcription factor activity|immune system process|negative regulation of type I interferon-mediated signaling pathway|intracellular signal transduction|ATP binding|regulation of kinase activity|nucleus|cytoplasm|innate immune response|centrosome|positive regulation of type I interferon-mediated s…
Dok2	2.49048	9.02711e-07	Up	GO:0005515,GO:0005622,GO:0007169,GO:0007265,GO:0000165,GO:0005057,GO:0005068	protein binding|intracellular|transmembrane receptor protein tyrosine kinase signaling pathway|Ras protein signal transduction|MAPK cascade|signal transducer activity, downstream of receptor|transmembrane receptor protein tyrosine kinase adaptor activity
Asf1b	2.48947	0.014529	Up	GO:0005654,GO:0006325,GO:0006333,GO:0006334,GO:0006335,GO:0006336,GO:0006351,GO:0006355,GO:0032991,GO:0042393,GO:0000785,GO:0000790,GO:0005634	nucleoplasm|chromatin organization|chromatin assembly or disassembly|nucleosome assembly|DNA replication-dependent nucleosome assembly|DNA replication-independent nucleosome assembly|transcription, DNA-templated|regulation of transcription, DNA-templated|protein-containing complex|histone binding|chromatin|nuclear chromatin|nucleus
Car13	2.487	7.29329e-07	Up	GO:0008270,GO:0016829,GO:0043209,GO:0043231,GO:0046872,GO:0004089,GO:0005829,GO:0006730	zinc ion binding|lyase activity|myelin sheath|intracellular membrane-bounded organelle|metal ion binding|carbonate dehydratase activity|cytosol|one-carbon metabolic process	mmu00910	Nitrogen metabolism
Apol6	2.48382	0.0204178	Up	GO:0008289,GO:0016020,GO:0050896,GO:0003674,GO:0005575,GO:0008150	lipid binding|membrane|response to stimulus|molecular_function|cellular_component|biological_process
Sesn2	2.4829	1.39693e-11	Up	GO:0007005,GO:0009749,GO:0016239,GO:0016491,GO:0016684,GO:0042149,GO:0042593,GO:0030308,GO:0043491,GO:0030330,GO:0046323,GO:0051920,GO:0055114,GO:0061700,GO:1902010,GO:1904262,GO:0070328,GO:0070728,GO:1904504,GO:1990253,GO:0001932,GO:1990316,GO:2000479,GO:0005092,GO:0005515,GO:0005634,GO:0005737,GO:0006111,GO:0006635,GO:0031588,GO:0031932,GO:0032042,GO:0032868,GO:0034198,GO:0071230,GO:0034599,GO:…	mitochondrion organization|response to glucose|positive regulation of macroautophagy|oxidoreductase activity|oxidoreductase activity, acting on peroxide as acceptor|cellular response to glucose starvation|glucose homeostasis|negative regulation of cell growth|protein kinase B signaling|DNA damage response, signal transduction by p53 class mediator|glucose import|peroxiredoxin activity|oxidation-r…	mmu04150,mmu04115,mmu04211	mTOR signaling pathway|p53 signaling pathway|Longevity regulating pathway - mammal
Tnfsf14	2.48164	0.00901243	Up	GO:0005576,GO:0005615,GO:0005886,GO:0006955,GO:0010820,GO:0016020,GO:0016021,GO:0031295,GO:0042802,GO:0043027,GO:0045663,GO:0005102,GO:1901224,GO:0005125,GO:1901741,GO:0005164	extracellular region|extracellular space|plasma membrane|immune response|positive regulation of T cell chemotaxis|membrane|integral component of membrane|T cell costimulation|identical protein binding|cysteine-type endopeptidase inhibitor activity involved in apoptotic process|positive regulation of myoblast differentiation|signaling receptor binding|positive regulation of NIK/NF-kappaB signaling…	mmu04064,mmu04060,mmu05168	NF-kappa B signaling pathway|Cytokine-cytokine receptor interaction|Herpes simplex infection
Hells	2.47923	1.17295e-05	Up	GO:0010216,GO:0003682,GO:0016787,GO:0004386,GO:0030098,GO:0005515,GO:0005524,GO:0005634,GO:0005721,GO:0006306,GO:0031508,GO:0006342,GO:0043066,GO:0006346,GO:0046651,GO:0006351,GO:0051301,GO:0006355,GO:0000166,GO:1990830,GO:0007049,GO:0000775,GO:2001243,GO:0007275,GO:0001655	maintenance of DNA methylation|chromatin binding|hydrolase activity|helicase activity|lymphocyte differentiation|protein binding|ATP binding|nucleus|pericentric heterochromatin|DNA methylation|pericentric heterochromatin assembly|chromatin silencing|negative regulation of apoptotic process|methylation-dependent chromatin silencing|lymphocyte proliferation|transcription, DNA-templated|cell divisio…
Hivep3	2.47737	2.7157e-09	Up	GO:0045893,GO:0005634,GO:0046872,GO:0005737,GO:0006351,GO:0006355,GO:0006366,GO:0007165,GO:0007275,GO:0035914,GO:0043565,GO:0003676,GO:0044212,GO:0003677,GO:0003700	positive regulation of transcription, DNA-templated|nucleus|metal ion binding|cytoplasm|transcription, DNA-templated|regulation of transcription, DNA-templated|transcription by RNA polymerase II|signal transduction|multicellular organism development|skeletal muscle cell differentiation|sequence-specific DNA binding|nucleic acid binding|transcription regulatory region DNA binding|DNA binding|DNA b…
Mtfr2	2.47406	0.0227775	Up	GO:0005739,GO:0007005,GO:0009060,GO:0000266,GO:0003674	mitochondrion|mitochondrion organization|aerobic respiration|mitochondrial fission|molecular_function
Il33	2.47279	4.58219e-16	Up	GO:0090197,GO:0043032,GO:0010628,GO:0002686,GO:0031410,GO:0002826,GO:0097191,GO:0045944,GO:0032436,GO:0002830,GO:0050729,GO:0005125,GO:0032689,GO:0005576,GO:0051024,GO:0032736,GO:0005615,GO:0051025,GO:0032753,GO:0005634,GO:0001819,GO:0051607,GO:0032754,GO:0005694,GO:0002281,GO:0061518,GO:0032755,GO:0006351,GO:0002282	positive regulation of chemokine secretion|positive regulation of macrophage activation|positive regulation of gene expression|negative regulation of leukocyte migration|cytoplasmic vesicle|negative regulation of T-helper 1 type immune response|extrinsic apoptotic signaling pathway|positive regulation of transcription by RNA polymerase II|positive regulation of proteasomal ubiquitin-dependent pro…	mmu04217,mmu04623,mmu05164	Necroptosis|Cytosolic DNA-sensing pathway|Influenza A
Sla2	2.47241	0.0111287	Up	GO:0045087,GO:0016020,GO:0004715,GO:0047485,GO:0016477,GO:0005070,GO:0050849,GO:0030154,GO:0005102,GO:0005515,GO:0005654,GO:0005737,GO:0031234,GO:0005768,GO:0031410,GO:0005770,GO:0038083,GO:0005794,GO:0042110,GO:0005886,GO:0000122,GO:0042127,GO:0007169,GO:0002250,GO:0043231,GO:0009966,GO:0002376	innate immune response|membrane|non-membrane spanning protein tyrosine kinase activity|protein N-terminus binding|cell migration|SH3/SH2 adaptor activity|negative regulation of calcium-mediated signaling|cell differentiation|signaling receptor binding|protein binding|nucleoplasm|cytoplasm|extrinsic component of cytoplasmic side of plasma membrane|endosome|cytoplasmic vesicle|late endosome|peptidy…
Nfil3	2.46763	0.00436968	Up	GO:0042802,GO:0001078,GO:0048511,GO:0071353,GO:0003677,GO:0003700,GO:0005515,GO:0005634,GO:0006351,GO:0006355,GO:0006366,GO:0006955,GO:0007623,GO:0000122,GO:0010628,GO:0000977,GO:0000978	identical protein binding|transcriptional repressor activity, RNA polymerase II proximal promoter sequence-specific DNA binding|rhythmic process|cellular response to interleukin-4|DNA binding|DNA binding transcription factor activity|protein binding|nucleus|transcription, DNA-templated|regulation of transcription, DNA-templated|transcription by RNA polymerase II|immune response|circadian rhythm|n…
Mafb	2.46199	9.08872e-09	Up	GO:0045944,GO:0021572,GO:0003677,GO:0021599,GO:0003700,GO:0046982,GO:0033077,GO:0005515,GO:0048538,GO:0005634,GO:0005667,GO:0006351,GO:0035284,GO:0006355,GO:1990837,GO:0042472,GO:0006357,GO:0042803,GO:0007379,GO:0045647,GO:0007585,GO:0000978,GO:0045671,GO:0008134,GO:0000981,GO:0021571,GO:0001077	positive regulation of transcription by RNA polymerase II|rhombomere 6 development|DNA binding|abducens nerve formation|DNA binding transcription factor activity|protein heterodimerization activity|T cell differentiation in thymus|protein binding|thymus development|nucleus|transcription factor complex|transcription, DNA-templated|brain segmentation|regulation of transcription, DNA-templated|seque…
Trim30a	2.45896	5.96089e-14	Up	GO:0051607,GO:0005634,GO:0051865,GO:0005737,GO:1900226,GO:0006351,GO:0006355,GO:0006914,GO:0008270,GO:0032715,GO:2000378,GO:0032720,GO:0034122,GO:0045087,GO:0045732,GO:0003677,GO:0046598,GO:0004842,GO:0046872,GO:0005622	defense response to virus|nucleus|protein autoubiquitination|cytoplasm|negative regulation of NLRP3 inflammasome complex assembly|transcription, DNA-templated|regulation of transcription, DNA-templated|autophagy|zinc ion binding|negative regulation of interleukin-6 production|negative regulation of reactive oxygen species metabolic process|negative regulation of tumor necrosis factor production|n…
Lhfpl2	2.45846	0.00473515	Up	GO:0016020,GO:0016021,GO:0046545,GO:0046546,GO:1905516,GO:0003674,GO:0005575,GO:0007338	membrane|integral component of membrane|development of primary female sexual characteristics|development of primary male sexual characteristics|positive regulation of fertilization|molecular_function|cellular_component|single fertilization
Lpxn	2.45618	6.06021e-05	Up	GO:0016020,GO:0003712,GO:0016607,GO:0005515,GO:0030054,GO:0005634,GO:0005737,GO:0005829,GO:0005886,GO:0033628,GO:0005925,GO:0042995,GO:0046872,GO:0006351,GO:0050859,GO:0006355,GO:0002102,GO:0007155,GO:0007162	membrane|transcription cofactor activity|nuclear speck|protein binding|cell junction|nucleus|cytoplasm|cytosol|plasma membrane|regulation of cell adhesion mediated by integrin|focal adhesion|cell projection|metal ion binding|transcription, DNA-templated|negative regulation of B cell receptor signaling pathway|regulation of transcription, DNA-templated|podosome|cell adhesion|negative regulation of…
Mmp3	2.44894	7.14961e-07	Up	GO:0044877,GO:0030163,GO:0005578,GO:0046872,GO:0030334,GO:0005615,GO:0051898,GO:0030335,GO:0071230,GO:0005634,GO:0005739,GO:0005829,GO:0006508,GO:0030425,GO:1903209,GO:0030574,GO:0008233,GO:0031012,GO:0008237,GO:0032461,GO:0008270,GO:0004175,GO:0032991,GO:0010727,GO:0004222,GO:0044297,GO:0016787,GO:0005576	protein-containing complex binding|protein catabolic process|proteinaceous extracellular matrix|metal ion binding|regulation of cell migration|extracellular space|negative regulation of protein kinase B signaling|positive regulation of cell migration|cellular response to amino acid stimulus|nucleus|mitochondrion|cytosol|proteolysis|dendrite|positive regulation of oxidative stress-induced cell dea…	mmu04668,mmu04657,mmu05202,mmu05215,mmu05323	TNF signaling pathway|IL-17 signaling pathway|Transcriptional misregulation in cancers|Prostate cancer|Rheumatoid arthritis
Ifi47	2.44168	4.21153e-05	Up	GO:0006952,GO:0035458,GO:0003924,GO:0005783,GO:0005789	defense response|cellular response to interferon-beta|GTPase activity|endoplasmic reticulum|endoplasmic reticulum membrane	mmu04668	TNF signaling pathway
Cd96	2.43601	0.00192616	Up	GO:0005737,GO:0005912,GO:0007155,GO:0007160,GO:0016020,GO:0016021,GO:0032496,GO:0032689,GO:0002534,GO:0002728,GO:0005515	cytoplasm|adherens junction|cell adhesion|cell-matrix adhesion|membrane|integral component of membrane|response to lipopolysaccharide|negative regulation of interferon-gamma production|cytokine production involved in inflammatory response|negative regulation of natural killer cell cytokine production|protein binding
Cenpn	2.43508	0.00165294	Up	GO:0005634,GO:0005694,GO:0007059,GO:0051382,GO:0000775,GO:0000776,GO:0003674	nucleus|chromosome|chromosome segregation|kinetochore assembly|chromosome, centromeric region|kinetochore|molecular_function
H2-Q6	2.43433	3.90735e-07	Up	GO:0070971,GO:0005783,GO:0005794,GO:0005797,GO:0005886,GO:0009986,GO:0030881,GO:0042277,GO:0042605,GO:0042608,GO:0042612,GO:0002474,GO:0046977,GO:0005102,GO:0046982	endoplasmic reticulum exit site|endoplasmic reticulum|Golgi apparatus|Golgi medial cisterna|plasma membrane|cell surface|beta-2-microglobulin binding|peptide binding|peptide antigen binding|T cell receptor binding|MHC class I protein complex|antigen processing and presentation of peptide antigen via MHC class I|TAP binding|signaling receptor binding|protein heterodimerization activity	mmu04514,mmu04144,mmu04145,mmu04218,mmu04650,mmu04612,mmu05203,mmu05320,mmu05330,mmu05332,mmu05416,mmu04940,mmu05166,mmu05168,mmu05167,mmu05169,mmu05165	Cell adhesion molecules (CAMs)|Endocytosis|Phagosome|Cellular senescence|Natural killer cell mediated cytotoxicity|Antigen processing and presentation|Viral carcinogenesis|Autoimmune thyroid disease|Allograft rejection|Graft-versus-host disease|Viral myocarditis|Type I diabetes mellitus|HTLV-I infection|Herpes simplex infection|Kaposi's sarcoma-associated herpesvirus infection|Epstein-Barr virus …
H2-K1	2.43384	3.72525e-18	Up	GO:0042612,GO:0016020,GO:0002485,GO:0042742,GO:0016021,GO:0005102,GO:0046977,GO:0019882,GO:0046982,GO:0005515,GO:0005783,GO:0005794,GO:0005797,GO:0030881,GO:0005886,GO:0048839,GO:0042277,GO:0006955,GO:0070971,GO:0042590,GO:0009897,GO:0042605,GO:0009986,GO:0001916,GO:0010977,GO:0002376,GO:0042608,GO:0002474	MHC class I protein complex|membrane|antigen processing and presentation of endogenous peptide antigen via MHC class I via ER pathway, TAP-dependent|defense response to bacterium|integral component of membrane|signaling receptor binding|TAP binding|antigen processing and presentation|protein heterodimerization activity|protein binding|endoplasmic reticulum|Golgi apparatus|Golgi medial cisterna|be…	mmu04514,mmu04144,mmu04145,mmu04218,mmu04650,mmu04612,mmu05203,mmu05320,mmu05330,mmu05332,mmu05416,mmu04940,mmu05166,mmu05168,mmu05167,mmu05169,mmu05165	Cell adhesion molecules (CAMs)|Endocytosis|Phagosome|Cellular senescence|Natural killer cell mediated cytotoxicity|Antigen processing and presentation|Viral carcinogenesis|Autoimmune thyroid disease|Allograft rejection|Graft-versus-host disease|Viral myocarditis|Type I diabetes mellitus|HTLV-I infection|Herpes simplex infection|Kaposi's sarcoma-associated herpesvirus infection|Epstein-Barr virus …
Il4ra	2.43336	2.63409e-09	Up	GO:0045626,GO:0004896,GO:0045630,GO:0005515,GO:0090197,GO:0005576,GO:0005615,GO:0005886,GO:0016020,GO:0016021,GO:1901741,GO:0016064,GO:0042127,GO:0042832,GO:0043032,GO:0002376,GO:0043235,GO:0002532,GO:0043306,GO:0002639	negative regulation of T-helper 1 cell differentiation|cytokine receptor activity|positive regulation of T-helper 2 cell differentiation|protein binding|positive regulation of chemokine secretion|extracellular region|extracellular space|plasma membrane|membrane|integral component of membrane|positive regulation of myoblast fusion|immunoglobulin mediated immune response|regulation of cell prolifer…	mmu04630,mmu04151,mmu04060,mmu04640,mmu04658,mmu04659,mmu05200,mmu05321	Jak-STAT signaling pathway|PI3K-Akt signaling pathway|Cytokine-cytokine receptor interaction|Hematopoietic cell lineage|Th1 and Th2 cell differentiation|Th17 cell differentiation|Pathways in cancer|Inflammatiory bowel disease (IBD)
Lhx6	2.4324	1.21324e-06	Up	GO:0043565,GO:0005634,GO:0046872,GO:0048469,GO:0006351,GO:0006355,GO:0007275,GO:0007399,GO:0021799,GO:0021800,GO:0021853,GO:0021877,GO:0021884,GO:0003677,GO:0021895,GO:0003700,GO:0030154,GO:0005515	sequence-specific DNA binding|nucleus|metal ion binding|cell maturation|transcription, DNA-templated|regulation of transcription, DNA-templated|multicellular organism development|nervous system development|cerebral cortex radially oriented cell migration|cerebral cortex tangential migration|cerebral cortex GABAergic interneuron migration|forebrain neuron fate commitment|forebrain neuron developme…
Wbscr17	2.42683	0.00811633	Up	GO:0030246,GO:0005575,GO:0046872,GO:0005794,GO:0008150,GO:0009312,GO:0016020,GO:0016021,GO:0016266,GO:0016740,GO:0016757,GO:0003674,GO:0018242,GO:0004653,GO:0018243	carbohydrate binding|cellular_component|metal ion binding|Golgi apparatus|biological_process|oligosaccharide biosynthetic process|membrane|integral component of membrane|O-glycan processing|transferase activity|transferase activity, transferring glycosyl groups|molecular_function|protein O-linked glycosylation via serine|polypeptide N-acetylgalactosaminyltransferase activity|protein O-linked glyc…	mmu00512	Mucin type O-glycan biosynthesis
Lrrc4	2.42645	0.0488689	Up	GO:0060076,GO:0005886,GO:0097119,GO:0006469,GO:0016020,GO:0016021,GO:0019221,GO:0030054,GO:0043197,GO:0044309,GO:0045202,GO:0045211,GO:0046426,GO:0004860,GO:0050807,GO:0005515,GO:0050808,GO:0005737	excitatory synapse|plasma membrane|postsynaptic density protein 95 clustering|negative regulation of protein kinase activity|membrane|integral component of membrane|cytokine-mediated signaling pathway|cell junction|dendritic spine|neuron spine|synapse|postsynaptic membrane|negative regulation of JAK-STAT cascade|protein kinase inhibitor activity|regulation of synapse organization|protein binding|…	mmu04514,mmu04360	Cell adhesion molecules (CAMs)|Axon guidance
Stil	2.41449	0.000544875	Up	GO:1905515,GO:0033504,GO:0001947,GO:0035264,GO:0005515,GO:0043066,GO:0005737,GO:0005813,GO:0005814,GO:0005856,GO:0007052,GO:0045737,GO:0007224,GO:0046599,GO:0007275,GO:0051298,GO:0007368,GO:0021915,GO:0000578,GO:0071174,GO:0030900,GO:0001701,GO:0071539,GO:0030903,GO:0001843	non-motile cilium assembly|floor plate development|heart looping|multicellular organism growth|protein binding|negative regulation of apoptotic process|cytoplasm|centrosome|centriole|cytoskeleton|mitotic spindle organization|positive regulation of cyclin-dependent protein serine/threonine kinase activity|smoothened signaling pathway|regulation of centriole replication|multicellular organism devel…
Mmp19	2.41383	8.1103e-09	Up	GO:0031012,GO:0005576,GO:0031225,GO:0005578,GO:0046872,GO:0005615,GO:0005886,GO:0006508,GO:0007275,GO:0008233,GO:0008237,GO:0008270,GO:0016020,GO:0016787,GO:0001525,GO:0030154,GO:0004222,GO:0030574	extracellular matrix|extracellular region|anchored component of membrane|proteinaceous extracellular matrix|metal ion binding|extracellular space|plasma membrane|proteolysis|multicellular organism development|peptidase activity|metallopeptidase activity|zinc ion binding|membrane|hydrolase activity|angiogenesis|cell differentiation|metalloendopeptidase activity|collagen catabolic process
Ercc6l	2.4088	0.0113887	Up	GO:0003677,GO:0004386,GO:0005524,GO:0005694,GO:0007049,GO:0015616,GO:0016787,GO:0051301,GO:0000166,GO:0000775,GO:0000776	DNA binding|helicase activity|ATP binding|chromosome|cell cycle|DNA translocase activity|hydrolase activity|cell division|nucleotide binding|chromosome, centromeric region|kinetochore
Pirb	2.40599	4.66739e-07	Up	GO:0051248,GO:0002250,GO:0106003,GO:0002376,GO:1900271,GO:0005515,GO:0005886,GO:0007611,GO:0016020,GO:0016021,GO:1900454,GO:0019221,GO:0019724,GO:0035307,GO:0042803,GO:0001540,GO:0043011,GO:0044877,GO:0001782	negative regulation of protein metabolic process|adaptive immune response|amyloid-beta complex|immune system process|regulation of long-term synaptic potentiation|protein binding|plasma membrane|learning or memory|membrane|integral component of membrane|positive regulation of long term synaptic depression|cytokine-mediated signaling pathway|B cell mediated immunity|positive regulation of protein …	mmu04662,mmu04380	B cell receptor signaling pathway|Osteoclast differentiation
Ccdc67	2.40034	4.31732e-06	Up	GO:0007099,GO:0030030,GO:0042802,GO:0098535,GO:0098536,GO:1903251,GO:0005515,GO:0005737,GO:0005814	centriole replication|cell projection organization|identical protein binding|de novo centriole assembly involved in multi-ciliated epithelial cell differentiation|deuterosome|multi-ciliated epithelial cell differentiation|protein binding|cytoplasm|centriole
Racgap1	2.39334	1.15922e-07	Up	GO:0005886,GO:0006811,GO:0007049,GO:0007165,GO:0007275,GO:0007283,GO:0007405,GO:0043015,GO:0008017,GO:0043087,GO:0008272,GO:0045995,GO:0008289,GO:0046872,GO:0048487,GO:0051233,GO:0051256,GO:0051301,GO:0051988,GO:0072686,GO:0000281,GO:0000915,GO:0005096,GO:0005515,GO:0005547,GO:0005634,GO:0005654,GO:0005737,GO:0005856,GO:0016020,GO:0019901,GO:0030154,GO:0030496,GO:0031234,GO:0031410,GO:0032154,GO:…	plasma membrane|ion transport|cell cycle|signal transduction|multicellular organism development|spermatogenesis|neuroblast proliferation|gamma-tubulin binding|microtubule binding|regulation of GTPase activity|sulfate transport|regulation of embryonic development|lipid binding|metal ion binding|beta-tubulin binding|spindle midzone|mitotic spindle midzone assembly|cell division|regulation of attach…
Nrg1	2.39212	2.10041e-08	Up	GO:0005576,GO:0005615,GO:0005634,GO:0005737,GO:0005886,GO:0005887,GO:0007171,GO:0016477,GO:0007399,GO:0021781,GO:0021842,GO:0007416,GO:0022008,GO:0030154,GO:0030296,GO:0045499,GO:0030424,GO:0045595,GO:0030425,GO:0045773,GO:0030673,GO:0045860,GO:0045892,GO:0045944,GO:0000165,GO:2000727,GO:0046579,GO:0000902,GO:2001223,GO:0048513,GO:0001964,GO:0048663,GO:0003161,GO:0003712,GO:0005102,GO:0005176,GO:…	extracellular region|extracellular space|nucleus|cytoplasm|plasma membrane|integral component of plasma membrane|activation of transmembrane receptor protein tyrosine kinase activity|cell migration|nervous system development|glial cell fate commitment|chemorepulsion involved in interneuron migration from the subpallium to the cortex|synapse assembly|neurogenesis|cell differentiation|protein tyros…	mmu04012,mmu01521	ErbB signaling pathway|EGFR tyrosine kinase inhibitor resistance
Kcnab2	2.39176	6.28226e-05	Up	GO:0070995,GO:0043005,GO:0016021,GO:0005249,GO:1901379,GO:0043679,GO:0016491,GO:0005515,GO:1990031,GO:0044224,GO:0030054,GO:0005737,GO:2000008,GO:0005829,GO:0005856,GO:0005874,GO:0005886,GO:0030424,GO:0006811,GO:0044325,GO:0006813,GO:0045202,GO:0031234,GO:0008076,GO:0050905,GO:0034705,GO:0014069,GO:0002244,GO:0051291,GO:0034765,GO:0015459,GO:0004033,GO:0055114,GO:0042995,GO:0016020,GO:0005244	NADPH oxidation|neuron projection|integral component of membrane|voltage-gated potassium channel activity|regulation of potassium ion transmembrane transport|axon terminus|oxidoreductase activity|protein binding|pinceau fiber|juxtaparanode region of axon|cell junction|cytoplasm|regulation of protein localization to cell surface|cytosol|cytoskeleton|microtubule|plasma membrane|axon|ion transport|i…
Plcxd2	2.38947	0.000801341	Up	GO:0005634,GO:0006629,GO:0007165,GO:0008081,GO:0008150,GO:0016042,GO:0016787,GO:0003674,GO:0004871,GO:0005575	nucleus|lipid metabolic process|signal transduction|phosphoric diester hydrolase activity|biological_process|lipid catabolic process|hydrolase activity|molecular_function|signal transducer activity|cellular_component
Plek2	2.38662	0.0133454	Up	GO:0080025,GO:0005886,GO:0120034,GO:0016020,GO:0030036,GO:0031346,GO:0031532,GO:0032266,GO:0035556,GO:0042995,GO:0043325,GO:0005515,GO:0005737,GO:0005856	phosphatidylinositol-3,5-bisphosphate binding|plasma membrane|positive regulation of plasma membrane bounded cell projection assembly|membrane|actin cytoskeleton organization|positive regulation of cell projection organization|actin cytoskeleton reorganization|phosphatidylinositol-3-phosphate binding|intracellular signal transduction|cell projection|phosphatidylinositol-3,4-bisphosphate binding|p…
Ahsg	2.38436	0.0115072	Up	GO:0032991,GO:0005576,GO:0045780,GO:0046627,GO:0005615,GO:0005794,GO:0006953,GO:0008584,GO:0010951,GO:0050727,GO:0030294,GO:0050766,GO:0030308,GO:0065003,GO:0030502,GO:0072562,GO:0001503,GO:0031012,GO:0004866,GO:0004869	protein-containing complex|extracellular region|positive regulation of bone resorption|negative regulation of insulin receptor signaling pathway|extracellular space|Golgi apparatus|acute-phase response|male gonad development|negative regulation of endopeptidase activity|regulation of inflammatory response|receptor signaling protein tyrosine kinase inhibitor activity|positive regulation of phagocy…
B4galt5	2.38284	4.90446e-13	Up	GO:0016021,GO:0016740,GO:0016757,GO:0046872,GO:0005794,GO:0005975,GO:0016020	integral component of membrane|transferase activity|transferase activity, transferring glycosyl groups|metal ion binding|Golgi apparatus|carbohydrate metabolic process|membrane	mmu00512	Mucin type O-glycan biosynthesis
Pycard	2.38003	1.40998e-05	Up	GO:0005138,GO:0005515,GO:0005523,GO:0005576,GO:0005634,GO:0005730,GO:0010506,GO:0005737,GO:0010803,GO:0016505,GO:0005739,GO:0017024,GO:0019899,GO:0030838,GO:0031647,GO:0042981,GO:0032088,GO:0043025,GO:0032090,GO:0043065,GO:0032611,GO:0043087,GO:0043124,GO:0043280,GO:0043281,GO:0001773,GO:0051092,GO:0044325,GO:0002020,GO:0051607,GO:0044351,GO:0002218,GO:0070374,GO:0045087,GO:0002230,GO:0070700,GO:…	interleukin-6 receptor binding|protein binding|tropomyosin binding|extracellular region|nucleus|nucleolus|regulation of autophagy|cytoplasm|regulation of tumor necrosis factor-mediated signaling pathway|peptidase activator activity involved in apoptotic process|mitochondrion|myosin I binding|enzyme binding|positive regulation of actin filament polymerization|regulation of protein stability|regula…	mmu04217,mmu04621,mmu04623,mmu04625,mmu05132,mmu05133,mmu05134,mmu05164	Necroptosis|NOD-like receptor signaling pathway|Cytosolic DNA-sensing pathway|C-type lectin receptor signaling pathway|Salmonella infection|Pertussis|Legionellosis|Influenza A
Slc16a6	2.37682	4.12785e-07	Up	GO:0008028,GO:0015293,GO:0015718,GO:0016020,GO:0016021,GO:0055085,GO:0005215,GO:0005886,GO:0005887	monocarboxylic acid transmembrane transporter activity|symporter activity|monocarboxylic acid transport|membrane|integral component of membrane|transmembrane transport|transporter activity|plasma membrane|integral component of plasma membrane
Fcgr3	2.37326	2.45549e-10	Up	GO:0050776,GO:0019770,GO:0001812,GO:0019864,GO:0030593,GO:0001820,GO:0005886,GO:0006910,GO:0006911,GO:0007166,GO:0034987,GO:0009897,GO:0042535,GO:0009986,GO:0042590,GO:0045576,GO:0016020,GO:0001788,GO:0016021,GO:0001798,GO:0050766,GO:0001805	regulation of immune response|IgG receptor activity|positive regulation of type I hypersensitivity|IgG binding|neutrophil chemotaxis|serotonin secretion|plasma membrane|phagocytosis, recognition|phagocytosis, engulfment|cell surface receptor signaling pathway|immunoglobulin receptor binding|external side of plasma membrane|positive regulation of tumor necrosis factor biosynthetic process|cell sur…	mmu04145,mmu04380,mmu05150,mmu05152,mmu05140	Phagosome|Osteoclast differentiation|Staphylococcus aureus infection|Tuberculosis|Leishmaniasis
Syt12	2.37075	0.0149556	Up	GO:0006906,GO:0016020,GO:0016021,GO:0017158,GO:0019905,GO:0030054,GO:0030276,GO:0031410,GO:0045202,GO:0046928,GO:0048791,GO:0005509,GO:0048792,GO:0005544,GO:0060291,GO:0005886	vesicle fusion|membrane|integral component of membrane|regulation of calcium ion-dependent exocytosis|syntaxin binding|cell junction|clathrin binding|cytoplasmic vesicle|synapse|regulation of neurotransmitter secretion|calcium ion-regulated exocytosis of neurotransmitter|calcium ion binding|spontaneous exocytosis of neurotransmitter|calcium-dependent phospholipid binding|long-term synaptic potent…
Slc37a2	2.36982	0.00143426	Up	GO:0008643,GO:0015169,GO:0015297,GO:0015712,GO:0015760,GO:0015794,GO:0016020,GO:0016021,GO:0022857,GO:0030176,GO:0035435,GO:0005783,GO:0055085,GO:0006072,GO:0061513,GO:0006127	carbohydrate transport|glycerol-3-phosphate transmembrane transporter activity|antiporter activity|hexose phosphate transport|glucose-6-phosphate transport|glycerol-3-phosphate transmembrane transport|membrane|integral component of membrane|transmembrane transporter activity|integral component of endoplasmic reticulum membrane|phosphate ion transmembrane transport|endoplasmic reticulum|transmembr…
Ccl5	2.36906	0.0337782	Up	GO:0005615,GO:0005737,GO:0006816,GO:0006874,GO:0006887,GO:0006935,GO:0006954,GO:0010759,GO:0010820,GO:0006955,GO:0014068,GO:0014911,GO:0016004,GO:0030298,GO:0034112,GO:0030335,GO:0034341,GO:0030593,GO:0034612,GO:0031269,GO:0035688,GO:0042056,GO:0042102,GO:0042119,GO:0000165,GO:0045766,GO:0042327,GO:0002230,GO:0045785,GO:0042379,GO:0002548,GO:0046817,GO:0042531,GO:0004435,GO:0048020,GO:0004672,GO:…	extracellular space|cytoplasm|calcium ion transport|cellular calcium ion homeostasis|exocytosis|chemotaxis|inflammatory response|positive regulation of macrophage chemotaxis|positive regulation of T cell chemotaxis|immune response|positive regulation of phosphatidylinositol 3-kinase signaling|positive regulation of smooth muscle cell migration|phospholipase activator activity|receptor signaling p…	mmu04668,mmu04060,mmu04620,mmu04621,mmu04623,mmu04062,mmu05323,mmu05020,mmu05164,mmu05168,mmu05142	TNF signaling pathway|Cytokine-cytokine receptor interaction|Toll-like receptor signaling pathway|NOD-like receptor signaling pathway|Cytosolic DNA-sensing pathway|Chemokine signaling pathway|Rheumatoid arthritis|Prion diseases|Influenza A|Herpes simplex infection|Chagas disease (American trypanosomiasis)
Ackr3	2.36891	3.12008e-11	Up	GO:0070374,GO:0015026,GO:0004930,GO:1902230,GO:0016020,GO:0005044,GO:1905322,GO:0016021,GO:0005634,GO:0005737,GO:0005768,GO:0005886,GO:0005905,GO:0016494,GO:0006935,GO:0019956,GO:0007155,GO:0019958,GO:0007165,GO:0031623,GO:0007186,GO:0001525,GO:0043231,GO:0007275,GO:0001570,GO:0070098,GO:0009986,GO:0004871	positive regulation of ERK1 and ERK2 cascade|coreceptor activity|G-protein coupled receptor activity|negative regulation of intrinsic apoptotic signaling pathway in response to DNA damage|membrane|scavenger receptor activity|positive regulation of mesenchymal stem cell migration|integral component of membrane|nucleus|cytoplasm|endosome|plasma membrane|clathrin-coated pit|C-X-C chemokine receptor …	mmu04060	Cytokine-cytokine receptor interaction
Prg4	2.36441	0.000608591	Up	GO:0006955,GO:0030247,GO:0042127,GO:0045409,GO:0071425,GO:0005044,GO:0005576,GO:0005615	immune response|polysaccharide binding|regulation of cell proliferation|negative regulation of interleukin-6 biosynthetic process|hematopoietic stem cell proliferation|scavenger receptor activity|extracellular region|extracellular space
Slfn2	2.36034	2.4286e-12	Up	GO:0008285	negative regulation of cell proliferation
Mgp	2.36019	0.000111459	Up	GO:0051216,GO:0005576,GO:0065003,GO:0005615,GO:0005783,GO:0007275,GO:0030154,GO:0030324,GO:0030500,GO:0031012,GO:0032991,GO:0001503,GO:0048306,GO:0005201,GO:0048754,GO:0005509	cartilage development|extracellular region|protein-containing complex assembly|extracellular space|endoplasmic reticulum|multicellular organism development|cell differentiation|lung development|regulation of bone mineralization|extracellular matrix|protein-containing complex|ossification|calcium-dependent protein binding|extracellular matrix structural constituent|branching morphogenesis of an ep…
Cdca2	2.36005	0.000152634	Up	GO:0005694,GO:0005829,GO:0007049,GO:0007059,GO:0035307,GO:0051301,GO:0003674,GO:0005634,GO:0005654	chromosome|cytosol|cell cycle|chromosome segregation|positive regulation of protein dephosphorylation|cell division|molecular_function|nucleus|nucleoplasm
Irgm2	2.3588	3.04715e-14	Up	GO:0005829,GO:0006952,GO:0010508,GO:0010800,GO:0019901,GO:0020003,GO:0031648,GO:0051434,GO:0033138,GO:0060335,GO:0034341,GO:0061635,GO:0061739,GO:0061762,GO:0070431,GO:0071222,GO:0071902,GO:0075044,GO:0098586,GO:0000045,GO:0000139,GO:0001934,GO:0003924,GO:0005739,GO:0005789,GO:0005794,GO:0035458,GO:0042742,GO:0042832,GO:0043254,GO:0043539,GO:0045087,GO:1901098,GO:0050700,GO:0050821,GO:0050829	cytosol|defense response|positive regulation of autophagy|positive regulation of peptidyl-threonine phosphorylation|protein kinase binding|symbiont-containing vacuole|protein destabilization|BH3 domain binding|positive regulation of peptidyl-serine phosphorylation|positive regulation of interferon-gamma-mediated signaling pathway|response to interferon-gamma|regulation of protein complex stabilit…
Ect2	2.35875	1.70829e-05	Up	GO:0005737,GO:0005829,GO:0005856,GO:0005911,GO:0005923,GO:0007049,GO:0043065,GO:0007399,GO:0043547,GO:0015031,GO:0045666,GO:0017048,GO:0045859,GO:0051260,GO:0051301,GO:0051988,GO:0070301,GO:0070830,GO:0071277,GO:0000281,GO:0000902,GO:0000910,GO:0005085,GO:0005089,GO:0005096,GO:0005515,GO:0005634,GO:0030054,GO:0030154,GO:0030496,GO:0032147,GO:0032154,GO:0032467,GO:0035023,GO:0071479,GO:0035556,GO:…	cytoplasm|cytosol|cytoskeleton|cell-cell junction|bicellular tight junction|cell cycle|positive regulation of apoptotic process|nervous system development|positive regulation of GTPase activity|protein transport|positive regulation of neuron differentiation|Rho GTPase binding|regulation of protein kinase activity|protein homooligomerization|cell division|regulation of attachment of spindle microt…
Casp4	2.35855	8.27374e-06	Up	GO:0005886,GO:0006508,GO:0006915,GO:0006919,GO:0006954,GO:0007015,GO:0008233,GO:0050727,GO:0008234,GO:0061702,GO:0012501,GO:0070059,GO:0016020,GO:0070269,GO:0072557,GO:0072559,GO:0097110,GO:0097153,GO:0097169,GO:0002376,GO:0004197,GO:0005576,GO:0005737,GO:0005739,GO:0005783,GO:0005829,GO:0016787,GO:0032991,GO:0035234,GO:0042981,GO:0043005,GO:0043025,GO:0097193,GO:0045087,GO:0097194,GO:0050700,GO:…	plasma membrane|proteolysis|apoptotic process|activation of cysteine-type endopeptidase activity involved in apoptotic process|inflammatory response|actin filament organization|peptidase activity|regulation of inflammatory response|cysteine-type peptidase activity|inflammasome complex|programmed cell death|intrinsic apoptotic signaling pathway in response to endoplasmic reticulum stress|membrane|…	mmu04621	NOD-like receptor signaling pathway
Gbp3	2.35352	6.82219e-13	Up	GO:0005634,GO:0005737,GO:0005794,GO:0005829,GO:0016020,GO:0016787,GO:0020005,GO:0031410,GO:0035458,GO:0042832,GO:0044406,GO:0000166,GO:0050830,GO:0003924,GO:0071346,GO:0005525	nucleus|cytoplasm|Golgi apparatus|cytosol|membrane|hydrolase activity|symbiont-containing vacuole membrane|cytoplasmic vesicle|cellular response to interferon-beta|defense response to protozoan|adhesion of symbiont to host|nucleotide binding|defense response to Gram-positive bacterium|GTPase activity|cellular response to interferon-gamma|GTP binding	mmu04621	NOD-like receptor signaling pathway
Enc1	2.35175	5.68584e-09	Up	GO:0031463,GO:0005654,GO:0005730,GO:0043025,GO:0005737,GO:0005856,GO:0007275,GO:0007399,GO:0010499,GO:0010976,GO:0016363,GO:0000790,GO:0016567,GO:0003779,GO:0017148,GO:0005634	Cul3-RING ubiquitin ligase complex|nucleoplasm|nucleolus|neuronal cell body|cytoplasm|cytoskeleton|multicellular organism development|nervous system development|proteasomal ubiquitin-independent protein catabolic process|positive regulation of neuron projection development|nuclear matrix|nuclear chromatin|protein ubiquitination|actin binding|negative regulation of translation|nucleus
Ccr9	2.3507	0.00449596	Up	GO:0004950,GO:0005515,GO:0005886,GO:0006935,GO:0006955,GO:0007165,GO:0007186,GO:0009986,GO:0016020,GO:0016021,GO:0016493,GO:0002305,GO:0004871,GO:0004930	chemokine receptor activity|protein binding|plasma membrane|chemotaxis|immune response|signal transduction|G-protein coupled receptor signaling pathway|cell surface|membrane|integral component of membrane|C-C chemokine receptor activity|CD8-positive, gamma-delta intraepithelial T cell differentiation|signal transducer activity|G-protein coupled receptor activity	mmu04060,mmu04672,mmu04062	Cytokine-cytokine receptor interaction|Intestinal immune network for IgA production|Chemokine signaling pathway
Chsy3	2.34364	0.00195007	Up	GO:0008150,GO:0008376,GO:0016020,GO:0016021,GO:0016740,GO:0032580,GO:0046872,GO:0047238,GO:0050510,GO:0003674,GO:0005575,GO:0005794	biological_process|acetylgalactosaminyltransferase activity|membrane|integral component of membrane|transferase activity|Golgi cisterna membrane|metal ion binding|glucuronosyl-N-acetylgalactosaminyl-proteoglycan 4-beta-N-acetylgalactosaminyltransferase activity|N-acetylgalactosaminyl-proteoglycan 3-beta-glucuronosyltransferase activity|molecular_function|cellular_component|Golgi apparatus	mmu00532	Glycosaminoglycan biosynthesis - chondroitin sulfate / dermatan sulfate
Nkg7	2.34092	6.1199e-07	Up	GO:0003674,GO:0005575,GO:0008150	molecular_function|cellular_component|biological_process
P2ry6	2.34072	7.37948e-11	Up	GO:0007165,GO:0007186,GO:0014911,GO:0016020,GO:0016021,GO:0016323,GO:0016324,GO:0019103,GO:0030321,GO:0045028,GO:0045029,GO:0004871,GO:0071380,GO:0004930,GO:0071407,GO:0005886	signal transduction|G-protein coupled receptor signaling pathway|positive regulation of smooth muscle cell migration|membrane|integral component of membrane|basolateral plasma membrane|apical plasma membrane|pyrimidine nucleotide binding|transepithelial chloride transport|G-protein coupled purinergic nucleotide receptor activity|UDP-activated nucleotide receptor activity|signal transducer activit…	mmu04080	Neuroactive ligand-receptor interaction
Pm20d1	2.33252	6.18452e-06	Up	GO:0046872,GO:0006520,GO:0097009,GO:1901215,GO:0008152,GO:0008233,GO:0016787,GO:0016811,GO:0016829,GO:1990845,GO:0043604,GO:2000275,GO:0043605,GO:0005576,GO:0044255,GO:0005615,GO:0006508	metal ion binding|cellular amino acid metabolic process|energy homeostasis|negative regulation of neuron death|metabolic process|peptidase activity|hydrolase activity|hydrolase activity, acting on carbon-nitrogen (but not peptide) bonds, in linear amides|lyase activity|adaptive thermogenesis|amide biosynthetic process|regulation of oxidative phosphorylation uncoupler activity|cellular amide catab…
Folr2	2.33223	0.000281914	Up	GO:0051870,GO:0006620,GO:0061714,GO:0007155,GO:0007342,GO:0008144,GO:0008284,GO:0008517,GO:0009986,GO:0015884,GO:0016020,GO:0031225,GO:0031362,GO:0005542,GO:0035036,GO:0005886	methotrexate binding|posttranslational protein targeting to endoplasmic reticulum membrane|folic acid receptor activity|cell adhesion|fusion of sperm to egg plasma membrane involved in single fertilization|drug binding|positive regulation of cell proliferation|folic acid transmembrane transporter activity|cell surface|folic acid transport|membrane|anchored component of membrane|anchored component…	mmu04144,mmu01523	Endocytosis|Antifolate resistance
Lgals3	2.32911	2.27921e-06	Up	GO:0005615,GO:0005634,GO:0005681,GO:0005737,GO:0005743,GO:0031012,GO:0006397,GO:0034988,GO:0008284,GO:0042056,GO:0008380,GO:0042129,GO:0043066,GO:0043236,GO:0045087,GO:0071677,GO:0045185,GO:0090280,GO:0045766,GO:0097386,GO:0045806,GO:1902041,GO:1903769,GO:2000521,GO:2001189,GO:0001501,GO:2001237,GO:0001772,GO:0002376,GO:0002548,GO:0005515,GO:0005576,GO:0005578,GO:0009897,GO:0009986,GO:0014064,GO:…	extracellular space|nucleus|spliceosomal complex|cytoplasm|mitochondrial inner membrane|extracellular matrix|mRNA processing|Fc-gamma receptor I complex binding|positive regulation of cell proliferation|chemoattractant activity|RNA splicing|regulation of T cell proliferation|negative regulation of apoptotic process|laminin binding|innate immune response|positive regulation of mononuclear cell mig…
Lck	2.3262	0.0025047	Up	GO:0004713,GO:0004715,GO:0004722,GO:0005102,GO:0005515,GO:0005524,GO:0005737,GO:0016301,GO:0005886,GO:0016310,GO:0016477,GO:0005911,GO:0016740,GO:0018108,GO:0019901,GO:0042609,GO:0019903,GO:0030139,GO:0042610,GO:0030154,GO:0042802,GO:0042981,GO:0043548,GO:0044877,GO:0000166,GO:1990405,GO:0045087,GO:0000242,GO:2001244,GO:0045121,GO:0001772,GO:0045588,GO:0001784,GO:0003823,GO:0004672,GO:0006468,GO:…	protein tyrosine kinase activity|non-membrane spanning protein tyrosine kinase activity|protein serine/threonine phosphatase activity|signaling receptor binding|protein binding|ATP binding|cytoplasm|kinase activity|plasma membrane|phosphorylation|cell migration|cell-cell junction|transferase activity|peptidyl-tyrosine phosphorylation|protein kinase binding|CD4 receptor binding|protein phosphatase…	mmu04064,mmu04650,mmu04660,mmu04658,mmu04659,mmu04380,mmu05340,mmu05166	NF-kappa B signaling pathway|Natural killer cell mediated cytotoxicity|T cell receptor signaling pathway|Th1 and Th2 cell differentiation|Th17 cell differentiation|Osteoclast differentiation|Primary immunodeficiency|HTLV-I infection
Plbd1	2.32507	2.71174e-11	Up	GO:0006629,GO:0008150,GO:0016042,GO:0016787,GO:0003674,GO:0005615,GO:0005764	lipid metabolic process|biological_process|lipid catabolic process|hydrolase activity|molecular_function|extracellular space|lysosome
Brip1	2.32499	0.00287404	Up	GO:0046872,GO:0007286,GO:0003682,GO:0051026,GO:0008026,GO:0004003,GO:0051536,GO:0008285,GO:0004386,GO:0051539,GO:0005524,GO:0005634,GO:0005737,GO:0006139,GO:0008584,GO:0006281,GO:0072520,GO:0010629,GO:0006357,GO:1990918,GO:0010705,GO:0006974,GO:0016787,GO:0007129,GO:0000166,GO:0016818,GO:0007283,GO:0003676,GO:0031965,GO:0007284,GO:0003677	metal ion binding|spermatid development|chromatin binding|chiasma assembly|ATP-dependent helicase activity|ATP-dependent DNA helicase activity|iron-sulfur cluster binding|negative regulation of cell proliferation|helicase activity|4 iron, 4 sulfur cluster binding|ATP binding|nucleus|cytoplasm|nucleobase-containing compound metabolic process|male gonad development|DNA repair|seminiferous tubule de…	mmu03440,mmu03460	Homologous recombination|Fanconi anemia pathway
Col15a1	2.32174	2.14803e-06	Up	GO:0005581,GO:0005604,GO:0005615,GO:0007155,GO:0031012,GO:0005198,GO:0005576,GO:0005578	collagen trimer|basement membrane|extracellular space|cell adhesion|extracellular matrix|structural molecule activity|extracellular region|proteinaceous extracellular matrix	mmu04974	Protein digestion and absorption
Gna15	2.32015	3.03805e-05	Up	GO:0007204,GO:0003924,GO:0016020,GO:0004871,GO:0019001,GO:0005525,GO:0005834,GO:0031683,GO:0007165,GO:0046872,GO:0007186,GO:0060158,GO:0007188,GO:0007200,GO:0000166,GO:0001664	positive regulation of cytosolic calcium ion concentration|GTPase activity|membrane|signal transducer activity|guanyl nucleotide binding|GTP binding|heterotrimeric G-protein complex|G-protein beta/gamma-subunit complex binding|signal transduction|metal ion binding|G-protein coupled receptor signaling pathway|phospholipase C-activating dopamine receptor signaling pathway|adenylate cyclase-modulati…	mmu04020,mmu04926,mmu05146,mmu05142	Calcium signaling pathway|Relaxin signaling pathway|Amoebiasis|Chagas disease (American trypanosomiasis)
Foxn4	2.3196	0.00168509	Up	GO:0060579,GO:0003682,GO:0003700,GO:0005634,GO:0006351,GO:0006355,GO:0007275,GO:0007399,GO:0010842,GO:0030154,GO:0035881,GO:0043565,GO:0001158,GO:0045893,GO:0048663,GO:0003677	ventral spinal cord interneuron fate commitment|chromatin binding|DNA binding transcription factor activity|nucleus|transcription, DNA-templated|regulation of transcription, DNA-templated|multicellular organism development|nervous system development|retina layer formation|cell differentiation|amacrine cell differentiation|sequence-specific DNA binding|enhancer sequence-specific DNA binding|positi…
Lgmn	2.31325	3.24175e-11	Up	GO:0043524,GO:0005764,GO:0045177,GO:0051603,GO:0005770,GO:0006508,GO:0006624,GO:0008233,GO:1901185,GO:0008234,GO:0010447,GO:0016787,GO:0003014,GO:0032801,GO:0004197,GO:0040015	negative regulation of neuron apoptotic process|lysosome|apical part of cell|proteolysis involved in cellular protein catabolic process|late endosome|proteolysis|vacuolar protein processing|peptidase activity|negative regulation of ERBB signaling pathway|cysteine-type peptidase activity|response to acidic pH|hydrolase activity|renal system process|receptor catabolic process|cysteine-type endopept…	mmu04142,mmu04612	Lysosome|Antigen processing and presentation
Areg	2.31291	6.0341e-08	Up	GO:0050731,GO:0009986,GO:0005615,GO:0051384,GO:0014009,GO:0060598,GO:0016020,GO:0005622,GO:0060744,GO:0005634,GO:0005737,GO:0007173,GO:0016021,GO:0007186,GO:0060749,GO:0031175,GO:0008083,GO:0060750,GO:0032355,GO:0042327,GO:0008284,GO:0005125,GO:0045668,GO:0005154,GO:0045740	positive regulation of peptidyl-tyrosine phosphorylation|cell surface|extracellular space|response to glucocorticoid|glial cell proliferation|dichotomous subdivision of terminal units involved in mammary gland duct morphogenesis|membrane|intracellular|mammary gland branching involved in thelarche|nucleus|cytoplasm|epidermal growth factor receptor signaling pathway|integral component of membrane|G…	mmu04010,mmu04012,mmu04390,mmu04151,mmu05210	MAPK signaling pathway|ErbB signaling pathway|Hippo signaling pathway|PI3K-Akt signaling pathway|Colorectal cancer
Uprt	2.31151	0.0245665	Up	GO:0005634,GO:0005737,GO:0005829,GO:0006206,GO:0006222,GO:0009116,GO:0043097,GO:0000166,GO:0004849,GO:0005525	nucleus|cytoplasm|cytosol|pyrimidine nucleobase metabolic process|UMP biosynthetic process|nucleoside metabolic process|pyrimidine nucleoside salvage|nucleotide binding|uridine kinase activity|GTP binding	mmu00240	Pyrimidine metabolism
Lacc1	2.31136	1.60449e-07	Up	GO:0005507,GO:0005777,GO:0008150	copper ion binding|peroxisome|biological_process
Spag5	2.31121	0.000649767	Up	GO:0051988,GO:0007059,GO:0000776,GO:0008017,GO:0071539,GO:0032388,GO:0005694,GO:0072686,GO:0005737,GO:0005819,GO:0005856,GO:0034451,GO:0005874,GO:0035371,GO:0005876,GO:0090235,GO:0097431,GO:0051294,GO:0007049,GO:0000070,GO:1905832,GO:0007051,GO:0051301,GO:0000775	regulation of attachment of spindle microtubules to kinetochore|chromosome segregation|kinetochore|microtubule binding|protein localization to centrosome|positive regulation of intracellular transport|chromosome|mitotic spindle|cytoplasm|spindle|cytoskeleton|centriolar satellite|microtubule|microtubule plus-end|spindle microtubule|regulation of metaphase plate congression|mitotic spindle pole|est…
Fcgr2b	2.30697	7.88931e-07	Up	GO:0005576,GO:0005737,GO:0005856,GO:0005886,GO:0005887,GO:0019864,GO:0006898,GO:0006911,GO:0019865,GO:0006952,GO:0019886,GO:0021549,GO:0030889,GO:0032456,GO:0051091,GO:0032693,GO:0055037,GO:0033030,GO:0071219,GO:0038096,GO:1901216,GO:1902950,GO:0001540,GO:1904646,GO:0001811,GO:0002434,GO:1905898,GO:0002638,GO:0002862,GO:0002865,GO:0002924,GO:0005057,GO:0005515,GO:0006955,GO:0007166,GO:0009617,GO:…	extracellular region|cytoplasm|cytoskeleton|plasma membrane|integral component of plasma membrane|IgG binding|receptor-mediated endocytosis|phagocytosis, engulfment|immunoglobulin binding|defense response|antigen processing and presentation of exogenous peptide antigen via MHC class II|cerebellum development|negative regulation of B cell proliferation|endocytic recycling|positive regulation of DN…	mmu04145,mmu04662,mmu04666,mmu04380,mmu05150,mmu05152,mmu05162	Phagosome|B cell receptor signaling pathway|Fc gamma R-mediated phagocytosis|Osteoclast differentiation|Staphylococcus aureus infection|Tuberculosis|Measles
Cd300c2	2.30645	2.00407e-06	Up	GO:0005886,GO:0016020,GO:0016021,GO:0050715,GO:0002376,GO:0005515	plasma membrane|membrane|integral component of membrane|positive regulation of cytokine secretion|immune system process|protein binding
Zfp593	2.30642	0.000158169	Up	GO:0046872,GO:0003676,GO:1903026,GO:0003677,GO:0005634,GO:0005730,GO:0005829,GO:0006351,GO:0006355,GO:0008270,GO:0009245,GO:0030687,GO:0031177,GO:0000035,GO:0043023,GO:0000036,GO:0045944,GO:0000055	metal ion binding|nucleic acid binding|negative regulation of RNA polymerase II regulatory region sequence-specific DNA binding|DNA binding|nucleus|nucleolus|cytosol|transcription, DNA-templated|regulation of transcription, DNA-templated|zinc ion binding|lipid A biosynthetic process|preribosome, large subunit precursor|phosphopantetheine binding|acyl binding|ribosomal large subunit binding|acyl c…
Ptrh1	2.30211	0.0120498	Up	GO:0004045,GO:0005739,GO:0016787	aminoacyl-tRNA hydrolase activity|mitochondrion|hydrolase activity
Muc4	2.30174	1.06135e-13	Up	GO:0032991,GO:0005176,GO:0043066,GO:0005576,GO:0044877,GO:0005615,GO:0005737,GO:0005783,GO:0007155,GO:0007160,GO:0010469,GO:0016020,GO:0016021,GO:0016324,GO:0001953,GO:0022408,GO:0002244,GO:0031528,GO:0002853	protein-containing complex|ErbB-2 class receptor binding|negative regulation of apoptotic process|extracellular region|protein-containing complex binding|extracellular space|cytoplasm|endoplasmic reticulum|cell adhesion|cell-matrix adhesion|regulation of signaling receptor activity|membrane|integral component of membrane|apical plasma membrane|negative regulation of cell-matrix adhesion|negative …
Greb1l	2.30066	0.0390838	Up	GO:0001822,GO:0003231,GO:0003674,GO:0005575,GO:0007275,GO:0016020,GO:0016021,GO:0030539,GO:0060065,GO:0060562,GO:0061205,GO:0001656,GO:0072177,GO:0001658	kidney development|cardiac ventricle development|molecular_function|cellular_component|multicellular organism development|membrane|integral component of membrane|male genitalia development|uterus development|epithelial tube morphogenesis|paramesonephric duct development|metanephros development|mesonephric duct development|branching involved in ureteric bud morphogenesis
Elovl6	2.30007	3.04061e-07	Up	GO:0034625,GO:0006633,GO:0034626,GO:0009922,GO:0042759,GO:0016020,GO:0016021,GO:0016740,GO:0016747,GO:0042761,GO:0019367,GO:0102336,GO:0102337,GO:0030148,GO:0102338,GO:0030176,GO:0005783,GO:0006629,GO:0030497,GO:0006631	fatty acid elongation, monounsaturated fatty acid|fatty acid biosynthetic process|fatty acid elongation, polyunsaturated fatty acid|fatty acid elongase activity|long-chain fatty acid biosynthetic process|membrane|integral component of membrane|transferase activity|transferase activity, transferring acyl groups other than amino-acyl groups|very long-chain fatty acid biosynthetic process|fatty acid…	mmu00062,mmu01040	Fatty acid elongation|Biosynthesis of unsaturated fatty acids
Samd3	2.29738	0.00141521	Up	GO:0005938,GO:0007165,GO:0007265,GO:0008150,GO:0019887,GO:0003674,GO:0005575,GO:0005886	cell cortex|signal transduction|Ras protein signal transduction|biological_process|protein kinase regulator activity|molecular_function|cellular_component|plasma membrane
Mlkl	2.29664	1.08186e-07	Up	GO:0044877,GO:0005515,GO:0070207,GO:0005524,GO:0070266,GO:0005737,GO:0005886,GO:0006468,GO:0012501,GO:0016020,GO:0019901,GO:0000166,GO:0035556,GO:0004672,GO:0042802,GO:0004871	protein-containing complex binding|protein binding|protein homotrimerization|ATP binding|necroptotic process|cytoplasm|plasma membrane|protein phosphorylation|programmed cell death|membrane|protein kinase binding|nucleotide binding|intracellular signal transduction|protein kinase activity|identical protein binding|signal transducer activity	mmu04668,mmu04217	TNF signaling pathway|Necroptosis
Tlr1	2.29406	6.6355e-06	Up	GO:0005886,GO:0005887,GO:0006952,GO:0006954,GO:0007165,GO:0007250,GO:0016020,GO:0042535,GO:0016021,GO:0042742,GO:0031410,GO:0045087,GO:0032493,GO:0045121,GO:0045335,GO:0045410,GO:0046982,GO:0050707,GO:0071221,GO:0071723,GO:0001774,GO:0001775,GO:0002224,GO:0002376,GO:0002755,GO:0004888,GO:0005794,GO:0034130,GO:0034137,GO:0035354,GO:0035663,GO:0042116,GO:0042495,GO:0071727,GO:0042497,GO:2000484	plasma membrane|integral component of plasma membrane|defense response|inflammatory response|signal transduction|activation of NF-kappaB-inducing kinase activity|membrane|positive regulation of tumor necrosis factor biosynthetic process|integral component of membrane|defense response to bacterium|cytoplasmic vesicle|innate immune response|response to bacterial lipoprotein|membrane raft|phagocytic…	mmu04620,mmu05152	Toll-like receptor signaling pathway|Tuberculosis
Arid5a	2.29349	1.52381e-09	Up	GO:1905078,GO:0045087,GO:0006357,GO:0003677,GO:2000318,GO:0045944,GO:0008134,GO:0003682,GO:2000556,GO:0046965,GO:0003714,GO:2000778,GO:0046966,GO:0003723,GO:0005515,GO:0005634,GO:0030331,GO:0050681,GO:0035066,GO:0005654,GO:0071222,GO:0035613,GO:0005667,GO:0071391,GO:0005730,GO:0000122,GO:1902715,GO:0043565,GO:0006351,GO:0002062,GO:1904469,GO:0044212,GO:0006355,GO:0002376	positive regulation of interleukin-17 secretion|innate immune response|regulation of transcription by RNA polymerase II|DNA binding|positive regulation of T-helper 17 type immune response|positive regulation of transcription by RNA polymerase II|transcription factor binding|chromatin binding|positive regulation of T-helper 1 cell cytokine production|retinoid X receptor binding|transcription corep…
Trim30d	2.291	6.63456e-09	Up	GO:0003674,GO:0005575,GO:0008150	molecular_function|cellular_component|biological_process
Nlrp1a	2.2906	0.0444369	Up	GO:0045087,GO:0005737,GO:0050718,GO:0061702,GO:0005829,GO:0006919,GO:0006954,GO:0023052,GO:0032495,GO:0072558,GO:0032991,GO:0097110,GO:0035556,GO:0097300,GO:0042742,GO:0042981,GO:0000166,GO:0043025,GO:0005515,GO:0043124,GO:0005524	innate immune response|cytoplasm|positive regulation of interleukin-1 beta secretion|inflammasome complex|cytosol|activation of cysteine-type endopeptidase activity involved in apoptotic process|inflammatory response|signaling|response to muramyl dipeptide|NLRP1 inflammasome complex|protein-containing complex|scaffold protein binding|intracellular signal transduction|programmed necrotic cell deat…	mmu04621	NOD-like receptor signaling pathway
Irf5	2.28856	3.07899e-10	Up	GO:0045087,GO:0005515,GO:0045944,GO:0005634,GO:0051607,GO:0005737,GO:0006351,GO:0006355,GO:0006357,GO:0019221,GO:0032494,GO:0032495,GO:0042802,GO:0043065,GO:0002376,GO:0043565,GO:0003677,GO:0044212,GO:0003700	innate immune response|protein binding|positive regulation of transcription by RNA polymerase II|nucleus|defense response to virus|cytoplasm|transcription, DNA-templated|regulation of transcription, DNA-templated|regulation of transcription by RNA polymerase II|cytokine-mediated signaling pathway|response to peptidoglycan|response to muramyl dipeptide|identical protein binding|positive regulation…	mmu04620	Toll-like receptor signaling pathway
Pilrb2	2.28832	0.00180171	Up	GO:0042288,GO:0007169,GO:0016020,GO:0016021	MHC class I protein binding|transmembrane receptor protein tyrosine kinase signaling pathway|membrane|integral component of membrane
H2-T22	2.288	2.91675e-12	Up	GO:0042605,GO:0002474,GO:0005102,GO:0005886	peptide antigen binding|antigen processing and presentation of peptide antigen via MHC class I|signaling receptor binding|plasma membrane	mmu04514,mmu04144,mmu04145,mmu04218,mmu04650,mmu04612,mmu05203,mmu05320,mmu05330,mmu05332,mmu05416,mmu04940,mmu05166,mmu05168,mmu05167,mmu05169,mmu05165	Cell adhesion molecules (CAMs)|Endocytosis|Phagosome|Cellular senescence|Natural killer cell mediated cytotoxicity|Antigen processing and presentation|Viral carcinogenesis|Autoimmune thyroid disease|Allograft rejection|Graft-versus-host disease|Viral myocarditis|Type I diabetes mellitus|HTLV-I infection|Herpes simplex infection|Kaposi's sarcoma-associated herpesvirus infection|Epstein-Barr virus …
I830077J02Rik	2.28266	0.00229855	Up	GO:0016020,GO:0016021,GO:0003674,GO:0005575,GO:0008150	membrane|integral component of membrane|molecular_function|cellular_component|biological_process
2200002D01Rik	2.28	0.00010413	Up	GO:0003674,GO:0005730,GO:0008150	molecular_function|nucleolus|biological_process
Tmem171	2.2767	0.00199786	Up	GO:0016020,GO:0016021,GO:0003674,GO:0005575,GO:0008150	membrane|integral component of membrane|molecular_function|cellular_component|biological_process
Cd274	2.27569	1.91832e-09	Up	GO:0070062,GO:0031295,GO:0006955,GO:0071222,GO:0032689,GO:0007165,GO:1901998,GO:0032693,GO:1903556,GO:0007166,GO:0009897,GO:0034097,GO:0009986,GO:1905404,GO:0042102,GO:2001181,GO:0016020,GO:0042130,GO:0016021,GO:0005515,GO:0030335,GO:0005886,GO:0046007	extracellular exosome|T cell costimulation|immune response|cellular response to lipopolysaccharide|negative regulation of interferon-gamma production|signal transduction|toxin transport|negative regulation of interleukin-10 production|negative regulation of tumor necrosis factor superfamily cytokine production|cell surface receptor signaling pathway|external side of plasma membrane|response to cy…	mmu04514	Cell adhesion molecules (CAMs)
Panx1	2.27557	3.02582e-05	Up	GO:0005886,GO:0005921,GO:0006811,GO:0006812,GO:0034214,GO:0006816,GO:0044325,GO:0007267,GO:0046982,GO:0050715,GO:0050717,GO:0050718,GO:0051015,GO:0055077,GO:0055085,GO:0002020,GO:0002931,GO:0003779,GO:0005102,GO:0005243,GO:0005262,GO:0005515,GO:0005783,GO:0012505,GO:0015267,GO:0016020,GO:0016021,GO:0022829,GO:0022840,GO:0030054,GO:0070588,GO:0032059,GO:0097110,GO:0032991,GO:0033198	plasma membrane|gap junction|ion transport|cation transport|protein hexamerization|calcium ion transport|ion channel binding|cell-cell signaling|protein heterodimerization activity|positive regulation of cytokine secretion|positive regulation of interleukin-1 alpha secretion|positive regulation of interleukin-1 beta secretion|actin filament binding|gap junction hemi-channel activity|transmembrane…	mmu04621	NOD-like receptor signaling pathway
Gimap7	2.27378	0.000410537	Up	GO:0005829,GO:0042802,GO:0042803,GO:0043231,GO:0046039,GO:0003924,GO:0005525,GO:0005811	cytosol|identical protein binding|protein homodimerization activity|intracellular membrane-bounded organelle|GTP metabolic process|GTPase activity|GTP binding|lipid droplet
Pole	2.27149	0.00024329	Up	GO:0016740,GO:0006287,GO:0000731,GO:0016779,GO:0003676,GO:0045004,GO:0006297,GO:0003677,GO:0046872,GO:0003682,GO:0003887,GO:0005634,GO:0051536,GO:0006974,GO:0005654,GO:0051539,GO:0008270,GO:0005886,GO:0071897,GO:0008310,GO:0006260,GO:0000082,GO:0008622,GO:0006272,GO:0000166,GO:0006281,GO:0000278	transferase activity|base-excision repair, gap-filling|DNA synthesis involved in DNA repair|nucleotidyltransferase activity|nucleic acid binding|DNA replication proofreading|nucleotide-excision repair, DNA gap filling|DNA binding|metal ion binding|chromatin binding|DNA-directed DNA polymerase activity|nucleus|iron-sulfur cluster binding|cellular response to DNA damage stimulus|nucleoplasm|4 iron,…	mmu00230,mmu00240,mmu03030,mmu03410,mmu03420,mmu05166	Purine metabolism|Pyrimidine metabolism|DNA replication|Base excision repair|Nucleotide excision repair|HTLV-I infection
Col5a3	2.26746	0.00173767	Up	GO:0007160,GO:0008201,GO:0030198,GO:0031012,GO:0043394,GO:0005198,GO:0005588	cell-matrix adhesion|heparin binding|extracellular matrix organization|extracellular matrix|proteoglycan binding|structural molecule activity|collagen type V trimer	mmu04974	Protein digestion and absorption
Ncapg2	2.26172	0.0382881	Up	GO:0005634,GO:0007049,GO:0016607,GO:0030261,GO:0035064,GO:0043425,GO:0051301,GO:0000796,GO:0001833,GO:0005515	nucleus|cell cycle|nuclear speck|chromosome condensation|methylated histone binding|bHLH transcription factor binding|cell division|condensin complex|inner cell mass cell proliferation|protein binding
Col8a1	2.25897	5.86296e-08	Up	GO:0005581,GO:0005604,GO:0005615,GO:0007155,GO:0010811,GO:0031012,GO:0048593,GO:0050673,GO:0001525,GO:0005576,GO:0005578	collagen trimer|basement membrane|extracellular space|cell adhesion|positive regulation of cell-substrate adhesion|extracellular matrix|camera-type eye morphogenesis|epithelial cell proliferation|angiogenesis|extracellular region|proteinaceous extracellular matrix
Batf2	2.25874	0.000313731	Up	GO:0003700,GO:0005634,GO:0006351,GO:0006355,GO:0006357,GO:0030154,GO:0042832,GO:0043011,GO:0000978,GO:0000982,GO:0003677	DNA binding transcription factor activity|nucleus|transcription, DNA-templated|regulation of transcription, DNA-templated|regulation of transcription by RNA polymerase II|cell differentiation|defense response to protozoan|myeloid dendritic cell differentiation|RNA polymerase II proximal promoter sequence-specific DNA binding|transcription factor activity, RNA polymerase II proximal promoter seque…
Pld4	2.25699	1.12923e-08	Up	GO:0032588,GO:0004630,GO:0005515,GO:0045335,GO:0005634,GO:0005783,GO:0006629,GO:0006909,GO:0070290,GO:0016020,GO:0016021,GO:0002244,GO:0016042,GO:0016787,GO:0003824	trans-Golgi network membrane|phospholipase D activity|protein binding|phagocytic vesicle|nucleus|endoplasmic reticulum|lipid metabolic process|phagocytosis|N-acylphosphatidylethanolamine-specific phospholipase D activity|membrane|integral component of membrane|hematopoietic progenitor cell differentiation|lipid catabolic process|hydrolase activity|catalytic activity	mmu00564,mmu00565	Glycerophospholipid metabolism|Ether lipid metabolism
Ifit2	2.25612	9.07428e-11	Up	GO:0005737,GO:0005783,GO:0005829,GO:0006915,GO:0009615,GO:0032091,GO:0035457,GO:0043065,GO:0045087,GO:0051607,GO:0002376,GO:0003723	cytoplasm|endoplasmic reticulum|cytosol|apoptotic process|response to virus|negative regulation of protein binding|cellular response to interferon-alpha|positive regulation of apoptotic process|innate immune response|defense response to virus|immune system process|RNA binding
Mmp13	2.25075	0.0117933	Up	GO:0060349,GO:0030574,GO:0008237,GO:0004222,GO:1904244,GO:0031012,GO:0008270,GO:0043171,GO:0009725,GO:0005509,GO:0044267,GO:0005518,GO:0005576,GO:0005578,GO:0005615,GO:0016787,GO:0005764,GO:0046581,GO:0022617,GO:0005794,GO:0046872,GO:0006508,GO:0048306,GO:0030282,GO:0001958,GO:0050750,GO:0007507,GO:0001968,GO:0051216,GO:0008233,GO:0003417	bone morphogenesis|collagen catabolic process|metallopeptidase activity|metalloendopeptidase activity|positive regulation of pancreatic trypsinogen secretion|extracellular matrix|zinc ion binding|peptide catabolic process|response to hormone|calcium ion binding|cellular protein metabolic process|collagen binding|extracellular region|proteinaceous extracellular matrix|extracellular space|hydrolase…	mmu04657,mmu04926	IL-17 signaling pathway|Relaxin signaling pathway
Cd180	2.24619	1.17046e-06	Up	GO:0005515,GO:0005886,GO:0005887,GO:0006954,GO:0016020,GO:0016021,GO:0031666,GO:0038023,GO:0045087,GO:0071222,GO:0002224,GO:0002322,GO:0002376	protein binding|plasma membrane|integral component of plasma membrane|inflammatory response|membrane|integral component of membrane|positive regulation of lipopolysaccharide-mediated signaling pathway|signaling receptor activity|innate immune response|cellular response to lipopolysaccharide|toll-like receptor signaling pathway|B cell proliferation involved in immune response|immune system process
Ptgir	2.24573	0.0170969	Up	GO:0032496,GO:0005829,GO:0048662,GO:0005886,GO:0006954,GO:0007165,GO:0007186,GO:0007189,GO:0007204,GO:0010642,GO:0016020,GO:0004871,GO:0016021,GO:0004930,GO:0016501	response to lipopolysaccharide|cytosol|negative regulation of smooth muscle cell proliferation|plasma membrane|inflammatory response|signal transduction|G-protein coupled receptor signaling pathway|adenylate cyclase-activating G-protein coupled receptor signaling pathway|positive regulation of cytosolic calcium ion concentration|negative regulation of platelet-derived growth factor receptor signa…	mmu04080,mmu04611,mmu04270	Neuroactive ligand-receptor interaction|Platelet activation|Vascular smooth muscle contraction
Nfam1	2.23915	1.33215e-08	Up	GO:0050861,GO:0005886,GO:0051091,GO:0007165,GO:0009986,GO:0016020,GO:0016021,GO:0030183,GO:0035556,GO:0045121,GO:0001819,GO:0045577,GO:0004888,GO:0050853	positive regulation of B cell receptor signaling pathway|plasma membrane|positive regulation of DNA binding transcription factor activity|signal transduction|cell surface|membrane|integral component of membrane|B cell differentiation|intracellular signal transduction|membrane raft|positive regulation of cytokine production|regulation of B cell differentiation|transmembrane signaling receptor acti…
Gfpt2	2.23729	0.00206875	Up	GO:0006047,GO:0006487,GO:0006541,GO:0008483,GO:0016740,GO:0097367,GO:1901135,GO:1901137,GO:1990830,GO:0004360,GO:0006002	UDP-N-acetylglucosamine metabolic process|protein N-linked glycosylation|glutamine metabolic process|transaminase activity|transferase activity|carbohydrate derivative binding|carbohydrate derivative metabolic process|carbohydrate derivative biosynthetic process|cellular response to leukemia inhibitory factor|glutamine-fructose-6-phosphate transaminase (isomerizing) activity|fructose 6-phosphate …	mmu00520,mmu00250,mmu04931	Amino sugar and nucleotide sugar metabolism|Alanine, aspartate and glutamate metabolism|Insulin resistance
Snx20	2.23639	2.65634e-06	Up	GO:0005737,GO:0005768,GO:0005886,GO:0008289,GO:0015031,GO:0016020,GO:0031901,GO:0032266,GO:0035091,GO:0005546,GO:0005634,GO:0005654	cytoplasm|endosome|plasma membrane|lipid binding|protein transport|membrane|early endosome membrane|phosphatidylinositol-3-phosphate binding|phosphatidylinositol binding|phosphatidylinositol-4,5-bisphosphate binding|nucleus|nucleoplasm
Tuba1c	2.23582	4.06529e-06	Up	GO:0007017,GO:0003674,GO:0003924,GO:0008150,GO:0005200,GO:0005525,GO:0005634,GO:0015630,GO:0005737,GO:0045121,GO:0005856,GO:0005874,GO:0000166,GO:0000226,GO:0005881,GO:0000278	microtubule-based process|molecular_function|GTPase activity|biological_process|structural constituent of cytoskeleton|GTP binding|nucleus|microtubule cytoskeleton|cytoplasm|membrane raft|cytoskeleton|microtubule|nucleotide binding|microtubule cytoskeleton organization|cytoplasmic microtubule|mitotic cell cycle	mmu04145,mmu04210,mmu04530,mmu04540	Phagosome|Apoptosis|Tight junction|Gap junction
Ppp1r14d	2.23387	0.00598805	Up	GO:0005737,GO:0035304,GO:0042325,GO:0004864,GO:0004865,GO:0005575	cytoplasm|regulation of protein dephosphorylation|regulation of phosphorylation|protein phosphatase inhibitor activity|protein serine/threonine phosphatase inhibitor activity|cellular_component
Trem1	2.23268	0.00854467	Up	GO:0016477,GO:0030593,GO:0042107,GO:0050755,GO:0070945,GO:0072672,GO:0097110,GO:0002374,GO:0016020,GO:0016021	cell migration|neutrophil chemotaxis|cytokine metabolic process|chemokine metabolic process|neutrophil mediated killing of gram-negative bacterium|neutrophil extravasation|scaffold protein binding|cytokine secretion involved in immune response|membrane|integral component of membrane
Mex3a	2.23177	0.0115617	Up	GO:0008150,GO:0017148,GO:0003727,GO:0005829	biological_process|negative regulation of translation|single-stranded RNA binding|cytosol
Nnmt	2.22787	0.000107653	Up	GO:0008168,GO:0016740,GO:0032259,GO:0005737,GO:0005829,GO:0008112	methyltransferase activity|transferase activity|methylation|cytoplasm|cytosol|nicotinamide N-methyltransferase activity	mmu00760	Nicotinate and nicotinamide metabolism
Adgre1	2.22694	0.0129602	Up	GO:0004888,GO:0004930,GO:0005509,GO:0005886,GO:0007165,GO:0007166,GO:0007186,GO:0009897,GO:0016020,GO:0016021,GO:0071944,GO:0002250,GO:0002376,GO:0004871	transmembrane signaling receptor activity|G-protein coupled receptor activity|calcium ion binding|plasma membrane|signal transduction|cell surface receptor signaling pathway|G-protein coupled receptor signaling pathway|external side of plasma membrane|membrane|integral component of membrane|cell periphery|adaptive immune response|immune system process|signal transducer activity
Eomes	2.22606	4.36683e-05	Up	GO:0001829,GO:0002250,GO:0002302,GO:0002376,GO:0003677,GO:0003682,GO:0021796,GO:0003700,GO:0021895,GO:0005622,GO:0030154,GO:0005634,GO:0032609,GO:0035914,GO:0043565,GO:0045597,GO:0045664,GO:0045944,GO:0000122,GO:0000977,GO:0001102,GO:0001191,GO:0001706,GO:0001707,GO:0001714,GO:0001824,GO:0006351,GO:0006355,GO:0006357,GO:0007275,GO:0007369,GO:0007420,GO:0010002,GO:0050767,GO:0010468,GO:0060706,GO:…	trophectodermal cell differentiation|adaptive immune response|CD8-positive, alpha-beta T cell differentiation involved in immune response|immune system process|DNA binding|chromatin binding|cerebral cortex regionalization|DNA binding transcription factor activity|cerebral cortex neuron differentiation|intracellular|cell differentiation|nucleus|interferon-gamma production|skeletal muscle cell diff…
Wnt5b	2.22297	0.00636473	Up	GO:0030335,GO:0005109,GO:0045165,GO:0005515,GO:0045600,GO:0005576,GO:0005578,GO:0005615,GO:0007165,GO:0007267,GO:0090090,GO:0007275,GO:0009887,GO:0009986,GO:0016055,GO:0005102,GO:0030182	positive regulation of cell migration|frizzled binding|cell fate commitment|protein binding|positive regulation of fat cell differentiation|extracellular region|proteinaceous extracellular matrix|extracellular space|signal transduction|cell-cell signaling|negative regulation of canonical Wnt signaling pathway|multicellular organism development|animal organ morphogenesis|cell surface|Wnt signaling…	mmu04310,mmu04390,mmu04150,mmu04550,mmu04916,mmu04360,mmu05200,mmu05205,mmu05225,mmu05226,mmu05217,mmu05224,mmu04934,mmu05166,mmu05165	Wnt signaling pathway|Hippo signaling pathway|mTOR signaling pathway|Signaling pathways regulating pluripotency of stem cells|Melanogenesis|Axon guidance|Pathways in cancer|Proteoglycans in cancer|Hepatocellular carcinoma|Gastric cancer|Basal cell carcinoma|Breast cancer|Cushing's syndrome|HTLV-I infection|Human papillomavirus infection
Igf1	2.22217	2.72892e-10	Up	GO:0045944,GO:0046326,GO:0046579,GO:0046628,GO:0005158,GO:0048009,GO:0005159,GO:0048015,GO:0050821,GO:0048146,GO:0050974,GO:0048286,GO:0005178,GO:0051246,GO:0005179,GO:0051450,GO:0007399,GO:0051897,GO:0007608,GO:0005496,GO:0051924,GO:0007613,GO:0005515,GO:0060252,GO:0007623,GO:0061051,GO:0060283,GO:0008083,GO:0070371,GO:0060426,GO:0008283,GO:0070373,GO:0008284,GO:0070382,GO:0010629,GO:0070886,GO:…	positive regulation of transcription by RNA polymerase II|positive regulation of glucose import|positive regulation of Ras protein signal transduction|positive regulation of insulin receptor signaling pathway|insulin receptor binding|insulin-like growth factor receptor signaling pathway|insulin-like growth factor receptor binding|phosphatidylinositol-mediated signaling|protein stabilization|posit…	mmu04014,mmu04015,mmu04010,mmu04066,mmu04068,mmu04151,mmu04152,mmu04150,mmu04114,mmu04115,mmu04510,mmu04550,mmu04913,mmu04914,mmu04960,mmu04730,mmu04750,mmu04211,mmu04213,mmu05200,mmu05202,mmu05205,mmu05214,mmu05218,mmu05215,mmu05224,mmu05410,mmu05414,mmu01521,mmu01522	Ras signaling pathway|Rap1 signaling pathway|MAPK signaling pathway|HIF-1 signaling pathway|FoxO signaling pathway|PI3K-Akt signaling pathway|AMPK signaling pathway|mTOR signaling pathway|Oocyte meiosis|p53 signaling pathway|Focal adhesion|Signaling pathways regulating pluripotency of stem cells|Ovarian Steroidogenesis|Progesterone-mediated oocyte maturation|Aldosterone-regulated sodium reabsorpt…
Ddx60	2.2173	1.66148e-05	Up	GO:0003727,GO:0005515,GO:0005737,GO:0005829,GO:0009615,GO:0045111,GO:0051607,GO:1900245,GO:1900246,GO:0003690,GO:0003723,GO:0003725	single-stranded RNA binding|protein binding|cytoplasm|cytosol|response to virus|intermediate filament cytoskeleton|defense response to virus|positive regulation of MDA-5 signaling pathway|positive regulation of RIG-I signaling pathway|double-stranded DNA binding|RNA binding|double-stranded RNA binding
Il1rn	2.21469	1.48201e-07	Up	GO:0043507,GO:0007613,GO:0005149,GO:0045352,GO:0014050,GO:0045353,GO:0019221,GO:0005150,GO:0045837,GO:0005151,GO:0005152,GO:0005576,GO:0005615,GO:0019233,GO:0051384,GO:0030073,GO:0005737,GO:2000660,GO:0030336,GO:0006629,GO:0031982,GO:0006953,GO:0001660,GO:0034115,GO:0006954,GO:0043066,GO:0006955,GO:0005125	positive regulation of JUN kinase activity|memory|interleukin-1 receptor binding|interleukin-1 Type I receptor antagonist activity|negative regulation of glutamate secretion|interleukin-1 Type II receptor antagonist activity|cytokine-mediated signaling pathway|interleukin-1, Type I receptor binding|negative regulation of membrane potential|interleukin-1, Type II receptor binding|interleukin-1 rec…
Gan	2.21283	0.0258655	Up	GO:0005856,GO:0007010,GO:0016567,GO:0031463,GO:0004842,GO:0005737	cytoskeleton|cytoskeleton organization|protein ubiquitination|Cul3-RING ubiquitin ligase complex|ubiquitin-protein transferase activity|cytoplasm
Spn	2.21276	7.27747e-10	Up	GO:0005902,GO:0007162,GO:0007166,GO:0009897,GO:0009986,GO:0016020,GO:0042742,GO:0016021,GO:0045060,GO:0019904,GO:0050688,GO:0030544,GO:0050776,GO:0050868,GO:0050901,GO:0071594,GO:0097190,GO:2000404,GO:2000406,GO:0001562,GO:0001808,GO:0001931,GO:0001934,GO:0002296,GO:0005515,GO:0005604,GO:0005615,GO:0005887,GO:0031072,GO:0031295,GO:0032154,GO:0032609,GO:0042102,GO:0042130,GO:0042535	microvillus|negative regulation of cell adhesion|cell surface receptor signaling pathway|external side of plasma membrane|cell surface|membrane|defense response to bacterium|integral component of membrane|negative thymic T cell selection|protein domain specific binding|regulation of defense response to virus|Hsp70 protein binding|regulation of immune response|negative regulation of T cell activat…	mmu04514,mmu05169	Cell adhesion molecules (CAMs)|Epstein-Barr virus infection
Atp8b1	2.21045	4.07541e-10	Up	GO:1901612,GO:0031526,GO:0008206,GO:0004012,GO:0032420,GO:0015247,GO:0005319,GO:0032534,GO:0015914,GO:0005524,GO:0042995,GO:0005783,GO:0005794,GO:0005886,GO:0015917,GO:0045332,GO:0016020,GO:0016021,GO:0006855,GO:0045892,GO:0016324,GO:0006869,GO:0000166,GO:0046872,GO:0016787,GO:0007030,GO:0000287,GO:0060119,GO:0021650,GO:0007605	cardiolipin binding|brush border membrane|bile acid metabolic process|phospholipid-translocating ATPase activity|stereocilium|aminophospholipid transmembrane transporter activity|lipid transporter activity|regulation of microvillus assembly|phospholipid transport|ATP binding|cell projection|endoplasmic reticulum|Golgi apparatus|plasma membrane|aminophospholipid transport|phospholipid translocatio…
Vav1	2.20787	7.75151e-08	Up	GO:0042110,GO:0005515,GO:0043087,GO:0005911,GO:0006909,GO:0006955,GO:0007186,GO:0007229,GO:0007264,GO:0043547,GO:0030217,GO:0045785,GO:0045954,GO:0030593,GO:0046872,GO:0030676,GO:0001784,GO:0072593,GO:0035023,GO:0005085,GO:0035556,GO:0005089	T cell activation|protein binding|regulation of GTPase activity|cell-cell junction|phagocytosis|immune response|G-protein coupled receptor signaling pathway|integrin-mediated signaling pathway|small GTPase mediated signal transduction|positive regulation of GTPase activity|T cell differentiation|positive regulation of cell adhesion|positive regulation of natural killer cell mediated cytotoxicity|…	mmu04024,mmu04510,mmu04810,mmu04650,mmu04660,mmu04662,mmu04664,mmu04666,mmu04670,mmu04062	cAMP signaling pathway|Focal adhesion|Regulation of actin cytoskeleton|Natural killer cell mediated cytotoxicity|T cell receptor signaling pathway|B cell receptor signaling pathway|Fc epsilon RI signaling pathway|Fc gamma R-mediated phagocytosis|Leukocyte transendothelial migration|Chemokine signaling pathway
Tlr2	2.20308	0.00341084	Up	GO:1901224,GO:1904417,GO:1904469,GO:0002687,GO:2000484,GO:0002730,GO:0002752,GO:0002755,GO:0005515,GO:0005737,GO:0005794,GO:0014005,GO:0005886,GO:0016020,GO:0016021,GO:0006691,GO:0030177,GO:0030837,GO:0031226,GO:0032741,GO:0031410,GO:0032755,GO:0032289,GO:0032493,GO:0032757,GO:0032760,GO:0001530,GO:0042834,GO:0034123,GO:0001774,GO:0042892,GO:0034134,GO:0001775,GO:0042995,GO:0035325,GO:0002224,GO:…	positive regulation of NIK/NF-kappaB signaling|positive regulation of xenophagy|positive regulation of tumor necrosis factor secretion|positive regulation of leukocyte migration|positive regulation of interleukin-8 secretion|regulation of dendritic cell cytokine production|cell surface pattern recognition receptor signaling pathway|MyD88-dependent toll-like receptor signaling pathway|protein bind…	mmu04151,mmu04145,mmu04620,mmu05205,mmu05323,mmu05321,mmu05134,mmu05152,mmu05162,mmu05161,mmu05168,mmu05146,mmu05144,mmu05145,mmu05140,mmu05142	PI3K-Akt signaling pathway|Phagosome|Toll-like receptor signaling pathway|Proteoglycans in cancer|Rheumatoid arthritis|Inflammatiory bowel disease (IBD)|Legionellosis|Tuberculosis|Measles|Hepatitis B|Herpes simplex infection|Amoebiasis|Malaria|Toxoplasmosis|Leishmaniasis|Chagas disease (American trypanosomiasis)
Bhlha15	2.194	0.011195	Up	GO:0048469,GO:0019722,GO:0001228,GO:0030968,GO:0002071,GO:0042149,GO:0003677,GO:0005634,GO:0006351,GO:0042593,GO:0006355,GO:0042803,GO:0006851,GO:0045944,GO:0007030,GO:0007186,GO:0000977,GO:0046983,GO:0007267,GO:0048312,GO:0010832	cell maturation|calcium-mediated signaling|transcriptional activator activity, RNA polymerase II transcription regulatory region sequence-specific DNA binding|endoplasmic reticulum unfolded protein response|glandular epithelial cell maturation|cellular response to glucose starvation|DNA binding|nucleus|transcription, DNA-templated|glucose homeostasis|regulation of transcription, DNA-templated|pro…	mmu04950	Maturity onset diabetes of the young
Cdca3	2.18976	3.24841e-05	Up	GO:0007049,GO:0051301,GO:0003674,GO:0005737,GO:0005913	cell cycle|cell division|molecular_function|cytoplasm|cell-cell adherens junction
Nrros	2.1891	2.13199e-08	Up	GO:0005886,GO:0006801,GO:0006954,GO:0006955,GO:0016020,GO:0016021,GO:0030433,GO:0045087,GO:0002376,GO:0005515,GO:0005783	plasma membrane|superoxide metabolic process|inflammatory response|immune response|membrane|integral component of membrane|ubiquitin-dependent ERAD pathway|innate immune response|immune system process|protein binding|endoplasmic reticulum
Hcls1	2.18825	2.04229e-07	Up	GO:0044877,GO:0017124,GO:0005515,GO:0045651,GO:0019901,GO:0005634,GO:0045944,GO:0030041,GO:0005667,GO:0005737,GO:0005739,GO:0030218,GO:0005829,GO:0050731,GO:0030833,GO:0005886,GO:0051897,GO:0030854,GO:0008284,GO:0071345,GO:0009725,GO:0000122,GO:2000107,GO:0033138,GO:0014068,GO:0001085,GO:0042531,GO:0003779	protein-containing complex binding|SH3 domain binding|protein binding|positive regulation of macrophage differentiation|protein kinase binding|nucleus|positive regulation of transcription by RNA polymerase II|actin filament polymerization|transcription factor complex|cytoplasm|mitochondrion|erythrocyte differentiation|cytosol|positive regulation of peptidyl-tyrosine phosphorylation|regulation of …	mmu04530,mmu05205,mmu05100	Tight junction|Proteoglycans in cancer|Bacterial invasion of epithelial cells
Epha2	2.18779	3.89599e-12	Up	GO:0004709,GO:0004713,GO:0004714,GO:0004871,GO:0004888,GO:0007169,GO:0005003,GO:0007275,GO:0005005,GO:0008630,GO:0005515,GO:0009968,GO:0009986,GO:0010591,GO:0030154,GO:0014028,GO:0030182,GO:0016020,GO:0030216,GO:0030316,GO:0031256,GO:0031434,GO:0000166,GO:0045765,GO:0032682,GO:0001501,GO:0046058,GO:0033598,GO:0001525,GO:0046849,GO:0033628,GO:0001568,GO:0048013,GO:0001570,GO:0001649,GO:0001818,GO:…	MAP kinase kinase kinase activity|protein tyrosine kinase activity|transmembrane receptor protein tyrosine kinase activity|signal transducer activity|transmembrane signaling receptor activity|transmembrane receptor protein tyrosine kinase signaling pathway|ephrin receptor activity|multicellular organism development|transmembrane-ephrin receptor activity|intrinsic apoptotic signaling pathway in re…	mmu04014,mmu04015,mmu04010,mmu04151,mmu04360	Ras signaling pathway|Rap1 signaling pathway|MAPK signaling pathway|PI3K-Akt signaling pathway|Axon guidance
Kntc1	2.18681	0.00773328	Up	GO:0003674,GO:0005634,GO:0005694,GO:0005737,GO:0005828,GO:0005829,GO:0005856,GO:0005886,GO:0007049,GO:0007093,GO:0015629,GO:0000775,GO:0051301,GO:0000776,GO:1990423,GO:0000922	molecular_function|nucleus|chromosome|cytoplasm|kinetochore microtubule|cytosol|cytoskeleton|plasma membrane|cell cycle|mitotic cell cycle checkpoint|actin cytoskeleton|chromosome, centromeric region|cell division|kinetochore|RZZ complex|spindle pole
Ffar2	2.18607	0.0310116	Up	GO:0042995,GO:0007186,GO:0002673,GO:0045444,GO:0008289,GO:0002720,GO:0071398,GO:0016020,GO:0002752,GO:0002879,GO:0004871,GO:0004930,GO:0016021,GO:0019915,GO:0005886,GO:0090276,GO:0006954,GO:0032722,GO:0007165,GO:0002232,GO:2000484,GO:0042593,GO:0002376,GO:0002385	cell projection|G-protein coupled receptor signaling pathway|regulation of acute inflammatory response|fat cell differentiation|lipid binding|positive regulation of cytokine production involved in immune response|cellular response to fatty acid|membrane|cell surface pattern recognition receptor signaling pathway|positive regulation of acute inflammatory response to non-antigenic stimulus|signal t…	mmu04024	cAMP signaling pathway
Osmr	2.18526	8.81341e-12	Up	GO:0005887,GO:0005900,GO:0007166,GO:0008284,GO:0009897,GO:0016020,GO:0016021,GO:0016324,GO:0019838,GO:0019955,GO:0034097,GO:0004896,GO:0038165,GO:0004924	integral component of plasma membrane|oncostatin-M receptor complex|cell surface receptor signaling pathway|positive regulation of cell proliferation|external side of plasma membrane|membrane|integral component of membrane|apical plasma membrane|growth factor binding|cytokine binding|response to cytokine|cytokine receptor activity|oncostatin-M-mediated signaling pathway|oncostatin-M receptor acti…	mmu04630,mmu04151,mmu04060	Jak-STAT signaling pathway|PI3K-Akt signaling pathway|Cytokine-cytokine receptor interaction
Cybb	2.18452	9.2559e-07	Up	GO:0005886,GO:0005887,GO:0006801,GO:0006811,GO:0006954,GO:0043020,GO:0009055,GO:0043025,GO:0016020,GO:0045087,GO:0016021,GO:0045335,GO:0045730,GO:0045766,GO:0046872,GO:0046982,GO:0048471,GO:0050660,GO:0005244,GO:0005515,GO:0005622,GO:0005635,GO:0005737,GO:0005739,GO:0005783,GO:0005791,GO:0005794,GO:0016175,GO:0016491,GO:0020037,GO:0030425,GO:0034765,GO:0042493,GO:0050665,GO:0042535,GO:0055114,GO:…	plasma membrane|integral component of plasma membrane|superoxide metabolic process|ion transport|inflammatory response|NADPH oxidase complex|electron transfer activity|neuronal cell body|membrane|innate immune response|integral component of membrane|phagocytic vesicle|respiratory burst|positive regulation of angiogenesis|metal ion binding|protein heterodimerization activity|perinuclear region of …	mmu04066,mmu04145,mmu04216,mmu04217,mmu04621,mmu04670,mmu04933,mmu05140	HIF-1 signaling pathway|Phagosome|Ferroptosis|Necroptosis|NOD-like receptor signaling pathway|Leukocyte transendothelial migration|AGE-RAGE signaling pathway in diabetic complications|Leishmaniasis
Slc19a2	2.18251	8.83948e-07	Up	GO:0015234,GO:0015888,GO:0016020,GO:0016021,GO:0022857,GO:0051180,GO:0055085,GO:0071934,GO:0090482,GO:0005886	thiamine transmembrane transporter activity|thiamine transport|membrane|integral component of membrane|transmembrane transporter activity|vitamin transport|transmembrane transport|thiamine transmembrane transport|vitamin transmembrane transporter activity|plasma membrane	mmu04977	Vitamin digestion and absorption
Emilin1	2.1822	2.15173e-07	Up	GO:0031012,GO:0005581,GO:0034668,GO:0005615,GO:0042802,GO:0007155,GO:0007160,GO:0010811,GO:0016477,GO:0030023,GO:0070207,GO:0098640,GO:0030198,GO:1990971,GO:0005515,GO:0005576,GO:0005578	extracellular matrix|collagen trimer|integrin alpha4-beta1 complex|extracellular space|identical protein binding|cell adhesion|cell-matrix adhesion|positive regulation of cell-substrate adhesion|cell migration|extracellular matrix constituent conferring elasticity|protein homotrimerization|integrin binding involved in cell-matrix adhesion|extracellular matrix organization|EMILIN complex|protein b…
Taco1	2.17932	0.0012473	Up	GO:0005739,GO:0006417,GO:0008150,GO:0003674,GO:0005634	mitochondrion|regulation of translation|biological_process|molecular_function|nucleus
Cmpk2	2.17916	2.81337e-10	Up	GO:0009041,GO:0004798,GO:0009142,GO:0016301,GO:0005524,GO:0005737,GO:0005739,GO:0006165,GO:0006221,GO:0016310,GO:0006227,GO:0016740,GO:0033862,GO:0006233,GO:0071222,GO:0000166,GO:0006235,GO:0004127,GO:0004550	uridylate kinase activity|thymidylate kinase activity|nucleoside triphosphate biosynthetic process|kinase activity|ATP binding|cytoplasm|mitochondrion|nucleoside diphosphate phosphorylation|pyrimidine nucleotide biosynthetic process|phosphorylation|dUDP biosynthetic process|transferase activity|UMP kinase activity|dTDP biosynthetic process|cellular response to lipopolysaccharide|nucleotide bindin…	mmu00240	Pyrimidine metabolism
Irf9	2.17612	1.20027e-11	Up	GO:0005515,GO:0005634,GO:0005829,GO:0006351,GO:0006355,GO:0044212,GO:0045351,GO:0001047,GO:0003677,GO:0003700	protein binding|nucleus|cytosol|transcription, DNA-templated|regulation of transcription, DNA-templated|transcription regulatory region DNA binding|type I interferon biosynthetic process|core promoter binding|DNA binding|DNA binding transcription factor activity	mmu04630,mmu04217,mmu04621,mmu04625,mmu04380,mmu05203,mmu05162,mmu05164,mmu05160,mmu05168,mmu05167,mmu05165	Jak-STAT signaling pathway|Necroptosis|NOD-like receptor signaling pathway|C-type lectin receptor signaling pathway|Osteoclast differentiation|Viral carcinogenesis|Measles|Influenza A|Hepatitis C|Herpes simplex infection|Kaposi's sarcoma-associated herpesvirus infection|Human papillomavirus infection
Gpr160	2.17573	0.00330678	Up	GO:0007165,GO:0007186,GO:0016020,GO:0016021,GO:0043235,GO:0004871,GO:0004930,GO:0005886	signal transduction|G-protein coupled receptor signaling pathway|membrane|integral component of membrane|receptor complex|signal transducer activity|G-protein coupled receptor activity|plasma membrane
Tacc3	2.17514	5.4434e-06	Up	GO:0051301,GO:0019904,GO:0005515,GO:0051726,GO:0021987,GO:0005737,GO:0060236,GO:0072686,GO:0005813,GO:0005815,GO:0005829,GO:0022008,GO:0005856,GO:1902850,GO:0022027,GO:0007049,GO:0030097,GO:0007091,GO:0030953,GO:0008283,GO:0000226,GO:0032886,GO:0042994,GO:0015630,GO:0001666	cell division|protein domain specific binding|protein binding|regulation of cell cycle|cerebral cortex development|cytoplasm|regulation of mitotic spindle organization|mitotic spindle|centrosome|microtubule organizing center|cytosol|neurogenesis|cytoskeleton|microtubule cytoskeleton organization involved in mitosis|interkinetic nuclear migration|cell cycle|hemopoiesis|metaphase/anaphase transitio…	mmu03013	RNA transport
BC055324	2.17196	0.0420044	Up	GO:0003674,GO:0005575,GO:0008150	molecular_function|cellular_component|biological_process
Gm10130	2.16848	0.00598493	Up	GO:0003674,GO:0005575,GO:0008150	molecular_function|cellular_component|biological_process
Lat2	2.16725	1.62461e-06	Up	GO:0005886,GO:0016020,GO:0016021,GO:0019722,GO:0035556,GO:0042113,GO:0042169,GO:0043303,GO:0045121,GO:0002250,GO:0050853,GO:0002376,GO:0002764	plasma membrane|membrane|integral component of membrane|calcium-mediated signaling|intracellular signal transduction|B cell activation|SH2 domain binding|mast cell degranulation|membrane raft|adaptive immune response|B cell receptor signaling pathway|immune system process|immune response-regulating signaling pathway
Itga7	2.16497	8.503e-08	Up	GO:0034677,GO:0005927,GO:0042383,GO:0007155,GO:0043236,GO:0007229,GO:0008305,GO:0008360,GO:0009986,GO:0016020,GO:0016021,GO:0046872,GO:0016477,GO:0046982,GO:0031594,GO:0005178,GO:0048514,GO:0034113,GO:0005515,GO:0050839,GO:0005737	integrin alpha7-beta1 complex|muscle tendon junction|sarcolemma|cell adhesion|laminin binding|integrin-mediated signaling pathway|integrin complex|regulation of cell shape|cell surface|membrane|integral component of membrane|metal ion binding|cell migration|protein heterodimerization activity|neuromuscular junction|integrin binding|blood vessel morphogenesis|heterotypic cell-cell adhesion|protein…	mmu04151,mmu04512,mmu04510,mmu04810,mmu05410,mmu05412,mmu05414,mmu05165	PI3K-Akt signaling pathway|ECM-receptor interaction|Focal adhesion|Regulation of actin cytoskeleton|Hypertrophic cardiomyopathy (HCM)|Arrhythmogenic right ventricular cardiomyopathy (ARVC)|Dilated cardiomyopathy (DCM)|Human papillomavirus infection
Cpt1c	2.16486	3.87063e-05	Up	GO:0042995,GO:0005783,GO:0045202,GO:0005789,GO:0006629,GO:0006631,GO:0009437,GO:0016020,GO:0016021,GO:0016740,GO:0016746,GO:0030054,GO:0030424,GO:0004095,GO:0030425,GO:0005739,GO:0032281,GO:0005741	cell projection|endoplasmic reticulum|synapse|endoplasmic reticulum membrane|lipid metabolic process|fatty acid metabolic process|carnitine metabolic process|membrane|integral component of membrane|transferase activity|transferase activity, transferring acyl groups|cell junction|axon|carnitine O-palmitoyltransferase activity|dendrite|mitochondrion|AMPA glutamate receptor complex|mitochondrial out…	mmu00071,mmu04152,mmu04922,mmu04920,mmu03320,mmu04714	Fatty acid degradation|AMPK signaling pathway|Glucagon signaling pathway|Adipocytokine signaling pathway|PPAR signaling pathway|Thermogenesis
Fbn1	2.16357	3.34833e-13	Up	GO:2001205,GO:0031012,GO:0005615,GO:0001527,GO:0033627,GO:0001656,GO:0035582,GO:0007507,GO:0001822,GO:0035583,GO:0005178,GO:0005179,GO:0005201,GO:0008201,GO:0005509,GO:0042802,GO:0009653,GO:0005515,GO:0044877,GO:0005576,GO:0045671,GO:0005578,GO:0001501,GO:0005604	negative regulation of osteoclast development|extracellular matrix|extracellular space|microfibril|cell adhesion mediated by integrin|metanephros development|sequestering of BMP in extracellular matrix|heart development|kidney development|sequestering of TGFbeta in extracellular matrix|integrin binding|hormone activity|extracellular matrix structural constituent|heparin binding|calcium ion bindin…
Bcl2a1b	2.16199	2.54614e-05	Up	GO:0008630,GO:0015267,GO:0042803,GO:0043065,GO:0043066,GO:0046982,GO:0051400,GO:0097192,GO:2001243,GO:0001836,GO:0005741,GO:0008053	intrinsic apoptotic signaling pathway in response to DNA damage|channel activity|protein homodimerization activity|positive regulation of apoptotic process|negative regulation of apoptotic process|protein heterodimerization activity|BH domain binding|extrinsic apoptotic signaling pathway in absence of ligand|negative regulation of intrinsic apoptotic signaling pathway|release of cytochrome c from…	mmu04064,mmu04210,mmu05202,mmu05221	NF-kappa B signaling pathway|Apoptosis|Transcriptional misregulation in cancers|Acute myeloid leukemia
Ifitm6	2.15993	0.0320788	Up	GO:0008150,GO:0034341,GO:0035455,GO:0035456,GO:0045071,GO:0046597,GO:0051607,GO:0060337,GO:0003674,GO:0005575,GO:0005886	biological_process|response to interferon-gamma|response to interferon-alpha|response to interferon-beta|negative regulation of viral genome replication|negative regulation of viral entry into host cell|defense response to virus|type I interferon signaling pathway|molecular_function|cellular_component|plasma membrane
Parp9	2.15924	1.25265e-10	Up	GO:0097677,GO:0044389,GO:0010608,GO:0002376,GO:1900182,GO:0045087,GO:0010629,GO:0003950,GO:2001034,GO:0045893,GO:0016740,GO:0004857,GO:0051607,GO:0005634,GO:0005654,GO:0005737,GO:0019899,GO:0005739,GO:0060330,GO:0032991,GO:0005829,GO:0060335,GO:0035563,GO:0006281,GO:0042393,GO:0006302,GO:0000122,GO:0072570,GO:0042531,GO:0006471,GO:0001191,GO:0090734,GO:0043086,GO:0006974,GO:0002230	STAT family protein binding|ubiquitin-like protein ligase binding|posttranscriptional regulation of gene expression|immune system process|positive regulation of protein localization to nucleus|innate immune response|negative regulation of gene expression|NAD+ ADP-ribosyltransferase activity|positive regulation of double-strand break repair via nonhomologous end joining|positive regulation of tran…
Map2	2.15313	5.58746e-06	Up	GO:0005737,GO:0005790,GO:0005791,GO:0005829,GO:0005856,GO:0005874,GO:0030010,GO:0005875,GO:0030425,GO:0007026,GO:0007409,GO:0031175,GO:0032587,GO:0032991,GO:0034399,GO:0042995,GO:0043005,GO:0000226,GO:0001578,GO:0002162,GO:0003779,GO:0005515,GO:0005516,GO:0005519,GO:0005622,GO:0005730,GO:0008017,GO:0014069,GO:0015629,GO:0015630,GO:0015631,GO:0043025,GO:0016358,GO:0021954,GO:0043198,GO:0044297,GO:…	cytoplasm|smooth endoplasmic reticulum|rough endoplasmic reticulum|cytosol|cytoskeleton|microtubule|establishment of cell polarity|microtubule associated complex|dendrite|negative regulation of microtubule depolymerization|axonogenesis|neuron projection development|ruffle membrane|protein-containing complex|nuclear periphery|cell projection|neuron projection|microtubule cytoskeleton organization|…
Ms4a4b	2.15288	0.000818783	Up	GO:0005887	integral component of plasma membrane
[truncated: 515 more rows]

## Sheet: Day 7 VS Control
gene_id	foldChange	pval	up_down	GO_id	GO_term	pathway	pathway_description
[truncated: 1,861 more rows]

## Sheet: Day 14 VS Control
gene_id	foldChange	pval	up_down	GO_id	GO_term	pathway	pathway_description
[truncated: 1,597 more rows]

## Sheet: Day 21 VS Control
gene_id	foldChange	pval	up_down	GO_id	GO_term	pathway	pathway_description
[truncated: 1,594 more rows]

## Sheet: Day 28 VS Control
gene_id	foldChange	pval	up_down	GO_id	GO_term	pathway	pathway_description
[truncated: 1,870 more rows]
