# Supplementary material for: Dynamic Observation of Autophagy and Transcriptome Profiles in a Mouse Model of Bleomycin-Induced Pulmonary Fibrosis
Source: Front Mol Biosci. 2021 Jul 29;8:664913. doi: 10.3389/fmolb.2021.664913 (PMC8358296; doi:10.3389/fmolb.2021.664913)
Supplement: Supplementary file 5 [file Table5.XLSX]

## Sheet: KEGG anotations for Profile 8
id	term	ListHits	pval	Enrichment_score	Gene
mmu05414	Dilated cardiomyopathy (DCM)	9	2.19446e-07	7.68071	Actc1; Adcy8; Cacna2d4; Dmd; Myh6; Sgcg; Tnnc1; Tnnt2; Ttn
mmu04260	Cardiac muscle contraction	8	7.27137e-07	7.79012	Actc1; Cacna2d4; Cox7a1; Cox8b; Myh6; Myl4; Tnnc1; Tnnt2
mmu05410	Hypertrophic cardiomyopathy (HCM)	8	1.6801e-06	7.06546	Actc1; Cacna2d4; Dmd; Myh6; Sgcg; Tnnc1; Tnnt2; Ttn
mmu04261	Adrenergic signaling in cardiomyocytes	9	2.17189e-05	4.65023	Actc1; Adcy8; Adra1a; Adrb2; Cacna2d4; Myh6; Myl4; Tnnc1; Tnnt2
mmu04020	Calcium signaling pathway	10	2.653e-05	4.15048	Adcy8; Adra1a; Adrb2; Chrm1; Ednrb; Itpka; Mylk4; P2rx1; Slc8a3; Tnnc1
mmu02010	ABC transporters	4	0.000356165	6.46414	Abca17; Abca4; Abca8a; Abca8b
mmu04724	Glutamatergic synapse	6	0.000730745	3.99756	Adcy8; Gnao1; Gria1; Gria3; Kcnj3; Slc1a2
mmu04723	Retrograde endocannabinoid signaling	7	0.000779851	3.54451	Adcy8; Gabrp; Gnao1; Gria1; Gria3; Kcnj3; Mapk10
mmu04080	Neuroactive ligand-receptor interaction	11	0.000782035	2.67785	Adra1a; Adrb2; Apln; Chrm1; Ednrb; Gabrp; Gria1; Gria3; Lepr; P2rx1; Vipr2
mmu05032	Morphine addiction	5	0.00129139	4.12792	Adcy8; Gabrp; Gnao1; Kcnj3; Pde8b
mmu04022	cGMP - PKG signaling pathway	7	0.00162237	3.16474	Adcy8; Adra1a; Adrb2; Ednrb; Mylk4; Prkce; Slc8a3
mmu04713	Circadian entrainment	5	0.00178901	3.87519	Adcy8; Gnao1; Gria1; Gria3; Kcnj3
mmu05033	Nicotine addiction	3	0.00180349	5.69653	Gabrp; Gria1; Gria3
mmu00982	Drug metabolism - cytochrome P450	4	0.00194532	4.46786	Adh7; Fmo1; Fmo2; Gsta3
mmu04371	Apelin signaling pathway	6	0.00222447	3.30233	Adcy8; Apln; Myl4; Mylk4; Prkce; Slc8a3
mmu04725	Cholinergic synapse	5	0.00366472	3.36078	Adcy8; Chrm1; Gnao1; Kcnj3; Kcnq5
mmu04024	cAMP signaling pathway	7	0.00434898	2.69886	Adcy8; Adrb2; Chrm1; Gria1; Gria3; Mapk10; Vipr2
mmu04666	Fc gamma R-mediated phagocytosis	4	0.00566425	3.49212	Amph; Gsn; Plpp3; Prkce
mmu05416	Viral myocarditis	4	0.00566425	3.49212	Dmd; H2-Q1; Myh6; Sgcg
mmu05204	Chemical carcinogenesis	4	0.00782836	3.23207	Adh7; Cyp3a13; Gsta3; Hsd11b1
